# Supplementary material for: Multi-omics integration reveals organ-specific biosynthesis of flavonoids and terpenoids in the medicinal plant Bidens alba
Source: Front Plant Sci. 2025 Oct 6;16:1675432. doi: 10.3389/fpls.2025.1675432 (PMC12536714; doi:10.3389/fpls.2025.1675432)
Supplement: Supplementary file 1 [file Table1.xls]

## Sheet: Sheet1
Supplementary Table 1. Primers for RT-qPCR
Gene	Forward primer (5’–3’)	Reverse primer (5’–3’)
g151124	ATTGAGGCGGCTGCGATAATG	CCATTGAGGCGAGGTTCTTAGC
g103778	CCGAGTTCACTGACCACTTGAC	CGATGTGCGGAGAGCGTAAC
g29288	CGTGGTGGTGGTTGAAGTCC	TAGTCGGCTCCAGGCATGTC
g156572	CATTGTTGCTTCAGGACCAGGT	TTGAGTTGACCACGGCTTGATG
g103160	CGGAACGGACACATCATCAAGT	GGCGGTCTCGACCAACTACA
g12113	ACCGAGCGAACTCATATCCAAG	CAACCCACCCTTTCTTCCCTTC
g66090	CGGTGATTGCGTCTGCTCCT	CCAAGCCCAACTGTCAGGTCTA
g4945	ATGAAGGATGTGGAGGCGTTGA	CCAGGTCTCGTGCAGATGAAGT
g111169	CAAACAGCCTCGGGACAAATGA	GCACACGCAACTGGAAGGTAA
g43429	TCACTCCGATTCACTCCGTTCT	ACTCAGCACCGCCAGTAACC
g140541	AAGGAGGGTGATGAGGTTGACT	AATGGCATACCGAGCACAAGTT
g82964	ACCGCTTCACTAATCGCTGCTA	CCAACTGCTCTGCCGACTGT
GAPDH	CCATCAGCCAAGGACTGGAGAG	AGCCTCACGGTCAGATCAACAA
