# Supplementary material for: Multi-omics integration reveals organ-specific biosynthesis of flavonoids and terpenoids in the medicinal plant Bidens alba
Source: Front Plant Sci. 2025 Oct 6;16:1675432. doi: 10.3389/fpls.2025.1675432 (PMC12536714; doi:10.3389/fpls.2025.1675432)
Supplement: Supplementary file 2 [file Table2.xls]

## Sheet: Flavonoids
Supplementary Table 2. K-means clustering of flavonoid and terpenoid metabolites
Index	Sub class	Compounds	Class I	Class II	Formula	Level	CAS	BP-L-1	BP-L-2	BP-L-3	BP-S-1	BP-S-2	BP-S-3	BP-F-1	BP-F-2	BP-F-3	BP-R-1	BP-R-2	BP-R-3
Lmqp003887	1	Kaempferol-3-O-xylosyl(1→2)glucoside	Flavonoids	Flavonols	C26H28O15	1	-	2.12518e+06	8083548.613000007	2715173.849500006	1580108.328999999	3407626.882499995	356621.29600000003	812857.054499999	929567.0279999988	2836333.172499997	82450.71100000001	116198.30299999984	46458.38500000004
MWSHY0061	1	Kaempferol-3-O-neohesperidoside*	Flavonoids	Flavonols	C27H30O15	1	32602-81-6	49406703.17700004	48438320.35499997	50907058.78949997	75626978.90649998	50007550.02150007	24887109.19599999	12237155.804999989	11173108.700999998	23798656.56999998	116657.36200000015	73017.5594999998	36590.39350000003
PDP236242	1	2,3,7-trimethoxy-1-{[(2s,3r,4s,5s,6r)-3,4,5-trihydroxy-6-(hydroxymethyl)oxan-2-yl]oxy}xanthen-9-one	Flavonoids	Other Flavonoids	C22H24O11	3	-	6920304.027500003	11825239.010999983	8978896.991999988	526738.4510000006	980293.3634999996	1147032.2499999993	279063.01750000013	287600.31650000013	412492.5029999998	670247.6099999999	216272	277370
PDP152875	1	Quercetin 3-(6''-feruloylgalactoside)	Flavonoids	Flavonols	C31H28O15	1	-	3067752.078499997	2034728.7729999984	1768431.6500000032	14943551.482000072	20468483.40999992	24373328.965500087	4060915.718999967	5355248.412500008	4094798.044000008	43341.195500000016	91538.93100000027	34970.15849999991
Lajp006633	1	5,8-dihydroxy-6,7,3',4'-tetramethoxyflavone-8-O-β-D-glucoside	Flavonoids	Flavones	C25H28O13	3	-	359553.15050000104	409866.3814999985	306002.90200000035	466352.179500004	2221084.496999984	842828.729000004	33702.43299999995	37265.813499999786	14468.073999999971	53150.50500000011	139389.97000000044	76532.90399999991
Lajp006279	1	5,3'-dihydroxy-6,7,4',5'-tetramethoxyflavone glucoside	Flavonoids	Flavones	C25H28O13	3	-	191833.3685000003	592362.171499999	310914.37099999987	374551.8855000026	2157662.862999984	357240.63150000124	23035.13900000004	22680.39249999983	33364.461499999954	29808.809500000072	103919.94650000028	60336.22249999997
pmp001082	1	Sudachiin C*	Flavonoids	Flavones	C30H34O17	1	101339-35-9	23070291.62800005	28210930.292500105	25046757.81500015	218851.44299999988	38634895.21699998	32756779.16599994	2758929.1570000057	2023972.8164999988	379006.7024999976	1114211.9109999998	31265.897499999915	20717.707999999893
pmb0736	1	Tricin-7-O-Glucoside*	Flavonoids	Flavones	C23H24O12	1	32769-01-0	15001452.161000067	25052281.97950002	11510573.690499997	39901684.48099989	39922928.68949994	25560245.01450007	1269400.9999999986	1628184.4349999982	1349316.0650000006	462927.085500002	7123136.274999993	289090.51799999987
PDP004308	1	6-Hydroxytricetin 6,3',5'-trimethyl eter 7-alpha-L-arabinosyl-(1->6)-glucoside:7-[(6-O-alpha-L-Arabinopyranosyl-beta-D-glucopyranosyl)oxy]-5-hydroxy-2-(4-hydroxy-3,5-dimethoxyphenyl)-6-methoxy-4H-1-benzopyran-4-one	Flavonoids	Flavones	C29H34O17	1	221269-70-1	7357086.5919999825	8062155.354500006	5415489.672000009	15544156.543500016	35912666.06100007	26846523.94199998	261347.7539999993	156589.2250000002	134239.10650000034	28295.923999999817	112978.19700000006	45635.67450000001
Zbsp004301	1	Quercetin-7-O-rutinoside*	Flavonoids	Flavonols	C27H30O16	1	147714-62-3	42551510.88550004	13282040.840999993	51342685.14799992	44614976.877999894	59640521.95049993	52714691.73500002	53392659.38899998	50546600.16949999	50518831.11499991	368194.74000000034	347696.1969999993	106970.57100000016
PDP002505	1	Pleurostimin 7-glucoside	Flavonoids	Flavones	C22H22O13	2	-	26173431.50350003	38089491.71899994	24894974.40549996	13279841.838499974	24351508.13699998	1.12087e+07	944578	1.75508e+06	2506569.1224999954	57230.02400000003	389334.7429999993	26321.638500000037
MWSHY0067	1	Rutin*	Flavonoids	Flavonols	C27H30O16	1	153-18-4	46928506.04100005	12373603.582999986	45990939.67649992	47065060.5519999	49187864.02749997	41636518.04400001	3.87e+07	39501253.19000001	45091869.14499992	313997.1610000003	112416.34499999984	64883.007000000085
Lmsp004166	1	Quercetin-3-O-glucoside-7-O-rhamnoside*	Flavonoids	Flavonols	C27H30O16	1	-	37375388.66350003	13129414.212499984	46374072.07999992	46496529.1664999	43542494.47149997	54129064.24650001	46767626.60749999	3.40235e+07	34127944.48499994	282432.81750000024	127789.97149999984	57865.50000000008
Lmjp002461	1	Quercetin-3-O-neohesperidoside*	Flavonoids	Flavonols	C27H30O16	1	29662-79-1	39885137.10400003	46379630.24399993	36508626.75699994	42671109.26349992	35460833.50149998	45135362.88200001	43686729.28399998	2.86884e+07	35890093.55499993	190253.86700000017	113316.40349999984	43994.62300000003
Lmfp004055	1	Morin-3-O-xyloside*	Flavonoids	Flavonols	C20H18O11	1	-	1940098.0799999991	15155449.084500032	6188017.269000009	5239682.29150001	7779124.522499984	1.3808e+06	460881	588774.5289999985	2562636.495000003	24118.98249999999	22146.79599999999	16707.793500000033
Lmmp002463	1	Sexangularetin-3-O-glucoside-7-O-rhamnoside*	Flavonoids	Flavonols	C28H32O16	3	-	8365294.950500009	3875223.0679999976	7596354.375499995	5777669.604999998	11484958.11950002	5669056.931499996	3918711.370999995	2396156.5194999995	1982152.0159999991	61871.36650000008	19996.37049999993	8719.496500000014
Lmmp002963	1	6-C-Methylquercetin-3-O-rutinoside	Flavonoids	Flavonols	C28H32O16	3	-	3891560.845500003	4682393.486499997	3709564.7354999976	5416840.990999997	11037503.870500015	8207499.973499995	4389091.023999995	2429218.835499999	1162725.641999999	49682.894500000046	24342.35349999992	24433.39150000004
MWSHY0064	1	Isorhamnetin-3-O-neohesperidoside*	Flavonoids	Flavonols	C28H32O16	3	55033-90-4	7842711.319500009	5209600.668999996	6427293.136499995	9496141.812499993	12435506.34650002	6794189.095499996	4403352.790999995	1.82327e+06	1857718.2389999991	50537.39450000007	33929.53349999989	52213.5900000001
Rdp04688	1	6-Hydroxyluteolin 7-(6''-malonylglucoside)*	Flavonoids	Flavones	C24H22O15	1	98767-37-4	54428891.81900005	52713869.92149998	50644886.70949997	2.67628e+07	50068541.54150006	42162394.11299998	24344336.86449997	19071341.299999993	53621698.49399997	748581.5495000012	582693.9134999991	822095.3750000015
PD0221176	1	6-Hydroxylignan-6-O-(6''-O-malonyl)glucoside*	Flavonoids	Flavones	C24H22O15	1	-	52381394.26450006	47418772.88349997	51820751.10399996	2.89099e+07	55143624.64350008	48293979.70349997	24609478.79449997	1.92336e+07	53612648.21899998	680209.2230000007	527800.1134999989	896183.9625000019
PDP002457	1	8-Hydroxyluteolin 8-glucuronide*	Flavonoids	Flavones	C21H18O13	1	56324-52-8	38887891.90399996	47122660.42800001	37381281.94000002	54235450.92450002	61002889.12050009	51929271.12800001	4974466.892499997	6815648.273999997	6352100.357000003	373643.5190000001	928456.0025000024	62823.1
Rlp004778	1	6-Hydroxyluteolin 6-glucuronide*	Flavonoids	Flavones	C21H18O13	1	-	37116197.27999997	45523486.21800001	38098509.05150002	51572852.09500001	58344492.09800008	50169810.00600001	5262186.243499996	8077524.0134999985	6639732.461500002	304426.68900000013	966728.1610000022	82126.36600000001
MWSHY0190	1	Diosmetin 7-O-rutinoside*	Flavonoids	Flavones	C28H32O15	1	520-27-4	885275.4574999979	384519.2760000012	461640.2755000008	668242.0745000002	1667181.2360000045	1488976.5610000002	156971.13299999994	105477.02599999995	109020.62600000018	3182057.2659999933	552956.8935000002	30168.274499999978
Lmpp003929	1	Peonidin-3-O-(6''-O-p-coumaroyl)glucoside	Flavonoids	Anthocyanidins	C31H29O13+	3	-	462007.923999999	509420.66550000134	473133.55300000095	632898.8680000002	1828405.457500005	1516259.5155000002	154317.82249999995	131260.10400000002	116232.21350000025	2938204.371499994	596486	48062.068999999974
Rdp04901	1	Aureusidin 6-glucuronide*	Flavonoids	Aurones	C21H18O12	1	-	27353192.286999997	13505772.068000035	7215006.518500011	15403119.358500011	18436878.99400004	36993073.74549999	7657979.7179999985	8672618.076499974	8124107.491500009	16709.293499999992	40593.74449999989	19346.319000000032
Lmcp003751	1	Cyanidin-3-O-(6''-O-acetyl-2''-O-xylosyl)glucoside	Flavonoids	Anthocyanidins	C28H31O16+	3	-	1.28668e+06	1043087.7954999992	792202.5199999992	1928466.9629999988	640111.5885000004	3.02434e+06	59647.68249999997	262370.63550000003	378480.5864999994	98230.33450000008	67476.21799999992	132599.98050000006
Wasdp04146	1	Tricin-5-O-(6''-O-malonyl)glucoside*	Flavonoids	Flavones	C26H26O15	1	-	5919690.10800001	11082515.186500022	4807666.62000001	58083037.72100003	33963753.960000105	29283896.19699995	5932772.584500007	4873011.346500003	6346169.851999982	289837.8145000002	3414605.6720000044	484185.4489999994
Salp002899	1	(-)-Brainic acid	Flavonoids	Flavones	C25H22O12	1	-	3017185.8600000027	4141059.107999993	3656267.5369999986	2.30727e+06	3167515.381000005	2033110.022500004	1729308.7404999991	1480595.0469999989	1688891.5404999976	686903.0640000005	534749.0655000005	404340.8269999992
Zmhp003716	1	Rhodionidin	Flavonoids	Flavonols	C27H30O16	2	94696-40-9	30640678.449000023	30796560.57050003	25299772.00400002	35102402.31849994	44779588.58899992	55804112.15250001	14956435.650999997	48427740.42449999	12214138.184999982	56261.00049999998	56723.119000000006	35124.75350000002
MWSslk148	1	Rutin Trihydrate	Flavonoids	Flavonols	C27H36O19	1	207671-50-9	14797273.830500009	51268161.97250006	20792377.19800004	29515164.696499955	51737377.81349991	3.69026e+07	9530982.836999996	34866633.11249999	20970624.39449998	92051.23849999992	58723.727499999964	16706.793499999992
Hmgp002148	1	Nepetin-7-O-alloside*	Flavonoids	Flavones	C22H22O12	1	-	9723427.070499988	38527704.50100003	13950223.944999997	14420527.199499998	2.80033e+07	6599063.478499998	8531461.042500002	8255180.685000012	8679609.356999993	868213.484500002	1209031.387999999	1155590.508500001
Rdp04336	1	Quercetin 7-glucuronide*	Flavonoids	Flavonols	C21H18O13	1	38934-20-2	28779686.938999973	26057645.93300001	35667976.67500001	47276676.33600001	58411049.99700005	78485463.83049998	23212863.26149998	26508755.50449995	22238375.35749998	411291.3849999999	773396.7590000011	72728.77949999995
Lcyp000678	1	Prudomenin*	Flavonoids	Flavonols	C23H24O12	1	-	17063402.255000006	13614522.117500003	12736559.17999996	38771408.27399994	17452784.281499986	27872550.35499997	933203	901189.8014999978	944138.9155000008	365617.7495000002	6722724.715999978	730002.7609999997
Hmjp003123	1	Quercetin-5-O-glucuronide*	Flavonoids	Flavonols	C21H18O13	1	-	31260289.07299997	28404017.93950001	36073443.05350003	50858992.41850001	56736015.78000005	81458032.64249998	23959966.293499976	23134339.58999996	20568981.93549998	423604.0859999999	817742.1010000011	82433.14099999992
Lmmp003091	1	Multinoside A*	Flavonoids	Flavonols	C27H30O16	1	59262-54-3	21333268.37150001	42835654.84650004	34389385.982999995	40512488.76549993	46750997.55499992	59566836.92800001	14081232.062999995	37510582.10749999	19353298.13999997	46133.03699999998	46685.37549999998	19324.9
Wbtp004753	1	1,2,3,7,8-pentahydroxy-6-methylanthracene-9,10-dione*	Flavonoids	Other Flavonoids	C15H10O7	1	-	9387526.069000006	3316429.4399999944	2791944.0279999957	3394403.8159999936	3956387.054999997	6879468.412499999	2320401.625499999	2627642.0734999985	3929059.4274999937	21492.68699999999	20731.611499999985	12393.293500000003
PDP151651	1	6-Hydroxyluteolin 3'-methyl ether 7-[6''-(3-hydroxy-3-methylglutaryl)glucoside]:7-[[6-O-(4-Carboxy-3-hydroxy-3-methyl-1-oxobutyl)-beta-D-glucopyranosyl]oxy]-5,6-dihydroxy-2-(4-hydroxy-3-methoxyphenyl)-4H-1-benzopyran-4-one	Flavonoids	Flavones	C28H30O16	2	151750-86-6	1580156.2010000004	3683891.4769999967	1449502.6599999997	18733.24999999993	4962568.846499998	535825	498110.5764999979	713488.7305000024	415285.20549999946	62916.754999999954	11325.986500000041	2265.197300000008
Lajp005903	1	Gardenin A malonyl glucoside*	Flavonoids	Flavones	C30H34O17	1	-	14824296.224500025	30005539.77950004	13231870.21549999	80732.64100000009	46339571.40250017	28211179.44599994	1300246.9300000016	1470647.9415000014	237267.93849999984	919117.9999999992	19070.48250000004	12752.999999999927
Lajp006112	1	5,8,3'-trihydroxy-6,7,4'-trimethoxyflavone-8-O-malonylglucoside*	Flavonoids	Flavones	C27H28O16	1	-	28737761.946500026	53265742.97900013	29798712.48200012	94261018.93849982	77486889.35900003	81259262.44699991	7343620.641000015	6801724.879999992	3069056.3824999835	455420.7275000002	8577220.610499967	331424.0069999992
Rdp04824	1	Quercetin 3-O-caffeyl-glucoside	Flavonoids	Flavonols	C30H26O15	1	-	1585548.3690000009	2071386.537999999	1087221.0369999993	2521867.404499992	6219037.535999998	2.12239e+06	677395.6289999973	1085634.1190000034	2336667.8269999973	14916.235500000012	12985.221500000076	2597.044300000015
PDP002702	1	Rhamnazin 3-rutinoside*	Flavonoids	Flavonols	C29H34O16	1	64527-08-8	487105.83849999966	1600532.706999999	424167.59049999993	9922287.264499968	8497105.260999996	2429350.520500001	13858.182999999946	17950.561500000058	9389.377499999988	40035.9	132459.2785000007	1877.8754999999976
HJAP026	1	Chrysoeriol-6-C-glucoside-4'-O-glucoside*	Flavonoids	Flavones	C28H32O16	2	-	68462.6	124002.19199999972	75079.00099999977	1339966.6065000035	606295.9765000006	1199273.2719999992	170417.34600000025	6868.862599999998	383182.4999999996	62348.78849999997	64391.6	34344.31299999999
Zmhp002734	1	5,7,2',5'-Tetrahydroxy-8,6'-dimethoxyflavone*	Flavonoids	Flavones	C17H14O8	1	-	308567.0404999996	960146.3425000024	563336.6460000022	4727226.881999998	3435867.5379999764	1438204.8229999985	68937.19400000013	48036.45850000013	246284.9784999988	6623.074500000002	59058.135499999815	1324.6149000000007
PDP000447	1	quercetin-3-O-caffeoyl-glucoside	Flavonoids	Flavonols	C30H26O15	1	-	4647315.496000004	5958053.514999996	3086118.8924999973	8367618.321999973	1.90334e+07	1.10815e+07	2013895.861499992	3257524.3650000105	6977423.010499992	68145.45349999992	101971.3250000004	32963.911000000044
Lmyp004052	1	Quercetin-3-O-(6''-O-p-Coumaroyl)galactoside*	Flavonoids	Flavonols	C30H26O14	1	-	1499424.7360000054	4747921.521500002	1866136.0529999991	11404081.180499995	17334776.46299996	9315077.603000028	2997400.3679999975	3345851.2639999967	12084956.439500006	55474.08500000022	22061.271000000048	15989.863999999976
Lmdp003509	1	Quercetin-3-O-xyloside (Reynoutrin)*	Flavonoids	Flavonols	C20H18O11	1	549-32-6	2.62198e+06	15719854.065000037	4198373.724000007	4747272.69500001	10022080.65699998	2.33131e+06	722852.4589999998	691820.2234999982	3337614.4815000044	19439.775999999973	2993.0076000000045	14965.03800000002
PDP003476	1	Eriodictyol 3'-O-glucoside	Flavonoids	Flavanones	C21H22O11	3	69284-90-8	506228.7440000003	1654514.205000001	1371962.938500004	7360268.582000004	6784182.998499992	1553249.5764999974	1035234.6995000006	1559664.949999998	9.79782e+06	3261.963500000011	34548.517500000016	7430.80849999998
Lahp004712	1	Rhamnosyl-Rhamnazin-3-O-β-D-glucoside	Flavonoids	Flavonols	C29H34O16	2	-	115886.8470000002	158202.44300000038	118476.5685000003	2201.34179999999	294438.4140000002	145449.62999999974	55490.2985000001	36798.292499999974	27683.780999999868	22081.054000000004	15573.364499999932	11006.708999999952
Lmhp206353	1	Tricin-4'-O-glucoside*	Flavonoids	Flavones	C23H24O12	1	-	15275973.202000069	27684388.18450002	12923121.932499992	42877497.0449999	41413834.68399994	25404029.04250007	1285845.1954999992	1334403.2194999985	1209691.2650000006	419737.3670000017	7871624.649999991	303487.7689999998
MWSHY0100	1	Avicularin*	Flavonoids	Flavonols	C20H18O11	1	572-30-5	3.07987e+06	8276272.017000018	1524063.3340000026	2004812.147500004	4216725.524999989	3.73862e+06	918563	1071039.966999997	775351.2000000009	10639.68299999998	21221.98899999996	2127.936599999997
Lmjp004839	1	Arcapillin	Flavonoids	Flavones	C18H16O8	1	83162-82-7	412504.4864999992	384638.5349999988	468803.40450000146	2398027.7515000096	2.2699e+06	2004997.6854999843	112864.91699999974	74269.10100000049	70494.5155000002	21995.57149999983	267635.54999999964	4599.924500000011
PDP094434	1	7,8-Dihydroxy-2-(2-hydroxyphenyl)-3,5,6-trimethoxychromen-4-one	Flavonoids	Flavonols	C18H16O8	3	-	814953.8519999986	721907.6864999984	1001463.4385000038	4003584.0840000086	4302861.154500003	3342273.8999999776	177501.62199999954	152196.00250000085	105304.07449999968	20538.427499999896	493099.9854999993	4107.68549999998
Lmpp003662	1	Delphinidin 3-(6-p-coumaroyl)glucoside	Flavonoids	Anthocyanidins	C30H27O14+	3	-	17582149.59000002	45709243.27599992	46406875.72149992	32523843.72349993	44236816.51599997	36708711.38899999	7573493.585500001	9044947.555500014	20582958.13349997	82426.10600000006	40254.80049999998	19443.77100000001
MWSslk254	1	Kaempferol-3-O-glucorhamnoside*	Flavonoids	Flavonols	C27H30O15	1	40437-72-7	50903938.08750004	52009751.97299997	41808971.20349997	51196541.565499976	41181346.51500005	65490261.69249997	17083070.41199998	16033729.954999998	24744673.690499984	86490.64450000004	251466.84649999937	54974.51800000006
Zkep004670	1	Kaempferol 3-O-rhamnoside-7-O-glucoside*	Flavonoids	Flavonols	C27H30O15	1	-	42996898.01050003	51137265.41849997	48421623.86699997	70872802.96499997	49132879.24350006	52626869.55649998	12668639.545999989	2.18347e+07	24314702.672999986	112482.0405000001	188736.01699999964	41924.337500000016
Wbtp004961	1	1,2,4,5-tetrahydroxy-7-(hydroxymethyl)anthracene-9,10-dione*	Flavonoids	Other Flavonoids	C15H10O7	1	-	3217807.8519999967	6605365.159000003	3908862.817000001	3163926.001000002	5312506.329499998	3715164.1735000014	387451.9074999999	217786.3510000001	935758.1675000008	17440.646000000008	23080.905500000008	23590.935000000016
PD0901516	1	Eupatolitin 3-Glucoside*	Flavonoids	Flavonols	C23H24O13	1	-	30736700.21850001	51907182.83749992	16740534.018999962	29949710.292999946	53398838.56350002	12958696.701500004	873039.7120000006	443870.5000000011	92401.20549999984	142915.02600000027	2061666.324000001	38610.49600000003
Zmjp004852	1	5,6,3',4'-Tetrahydroxy-3,7-dimethoxyflavone-6-O-glucoside*	Flavonoids	Flavonols	C23H24O13	1	64190-90-5	2.8123e+07	39868052.207999945	16580448.02199996	18902283.721499965	47954212.39450001	18569809.863500006	367827.6455000013	492670.61100000143	237756.7299999997	106121.80150000016	2698818.2325000013	44964.6
Hmcp002187	1	Limocitrin-3-O-galactoside*	Flavonoids	Flavonols	C23H24O13	1	-	45736107.22649994	37287397.353999935	19100606.05149996	17604637.48049997	31985258.64100001	26672062.210000005	407478.6455000013	669980.500000002	323879.1504999994	137579.5460000002	2502938.549000001	33355.37900000002
PDP003491	1	7,2',6'-Trihydroxy-5-methoxyflavanone	Flavonoids	Flavanones	C16H14O6	3	92519-96-5	1578098.4320000012	2172092.6839999985	2479464.1984999957	404084.96099999937	474221.0170000001	453372.6750000002	374144.5565000003	286280.9800000008	514149.5759999997	530922.0660000013	523753.8265000014	465139.1735000002
Zbnp004589	1	Limocitrin 7-neohesperidoside	Flavonoids	Flavonols	C29H34O17	3	-	482693	540212.3865000011	540160.9060000009	223452.20000000048	1487953.0404999957	423534.4664999999	22941.1	39647.84799999989	12313.574000000011	12353.868999999988	13221.697999999958	8808.96600000001
PDP150802	1	quercetin-3''-O-acetyl-3-O-glucuronide	Flavonoids	Flavonols	C23H20O14	2	-	3.21264e+07	27141771.06849997	14815399.409999931	31105297.88749997	37666678.86500002	34407557.145999946	3480692.331000023	5376383.3364999965	6256736.541000012	13542.175000000005	74686.9684999998	5167.642500000003
PDP002733	1	Oxyayanin B 3'-glucoside	Flavonoids	Flavonols	C24H26O13	3	71827-12-8	61986987.60150008	39877691.05000002	83049197.35350005	78364791.96150005	183763.91549999983	50756787.38650017	5042441.900499983	4612819.158999995	1429638.4635000022	2369810.3310000068	20404243.618500028	918819.5774999992
PDP002443	1	6-Hydroxyluteolin 7-arabinopyranoside*	Flavonoids	Flavones	C20H18O11	1	52828-25-8	10645064.295500008	7746235.331500012	5755927.809000001	3823865.4880000055	3989820.051499992	6787149.200999998	2339735.958999999	3451124.7049999963	4351886.025500003	20186.7	22822.03149999993	4037.340699999999
Yaap005268	1	Prodelphinidin B*	Flavonoids	Other Flavonoids	C30H26O14	1	86631-36-9	1664970.2235000045	1769976.3919999998	1460459.5525000002	8826338.958999984	3555228.0469999933	16406626.395500043	2250719.9989999933	3462818.322499998	4040919.443000004	30738.672000000068	2791.902999999997	13959.514999999989
HJAP007	1	Syringetin-3-O-(6''-Acetyl)glucoside	Flavonoids	Flavonols	C25H26O14	3	-	44450268.42500009	35649839.14750006	29861690.86550006	19431735.79900003	36540756.31950009	13709077.422999972	1516832.4570000025	2.00184e+06	1126993.993499995	19354.946000000004	1564352.789999995	28883.47749999993
Wahp004750	1	Viscumneoside III(Homoeriodictyol-7-O-Apiosyl-(1-2)-Glucopyranoside)	Flavonoids	Flavones	C27H32O15	2	118985-27-6	4927822.024499997	17283503.70750001	4744272.081000007	2731799.9460000014	5254233.52650001	1279572.296999999	934296.2349999972	1017163.1480000024	479268.64100000093	14866.877499999971	41627.580500000215	42714.04400000003
MWSslk232	1	Complanatuside	Flavonoids	Flavonols	C28H32O16	3	116183-66-5	127781.06000000026	235534.8470000008	127098.38750000056	661939.4120000028	239722.74149999948	505106.5350000015	101350.56500000024	54810.25699999993	186573.9884999997	3400.773400000002	34165.76749999996	17003.86700000001
Zbsp004438	1	Quercetin-3,4'-O-di-glucoside	Flavonoids	Flavonols	C27H30O17	2	29125-80-2	1341897.476999999	2575873.9225000017	1235710.0335000022	1.75412e+07	4768744.658000004	2.52931e+06	307344.0629999997	15422.352499999995	9532313.834499998	77111.76249999997	110818.49750000025	154896.31499999992
PDP112451	1	8-Methoxyluteolin-8-glucoside*	Flavonoids	Flavones	C22H22O12	1	-	7187533.2344999835	30895334.62550003	8.78958e+06	10426231.794499995	22150524.24149999	9.10482e+06	5.5908e+06	7677921.547000004	7259442.341499995	564559.5385000011	526274	907803.5565000008
MWSprf134	1	Plantagoside	Flavonoids	Flavanones	C21H22O12	3	78708-33-5	1.01204e+07	8996819.735500002	3796567.647500002	4911332.582500001	6155917.050500006	7738888.8489999985	7704.164900000002	3283960.566499997	929161.5450000004	38520.8	82496.54200000003	55927.04100000002
pmb0562	1	Pelargonidin 3-O-3'',6''-O-dimalonylglucoside	Flavonoids	Anthocyanidins	C27H25O16+	3	-	127750.27050000009	136524.47300000006	117098.41100000024	850471.6475000003	104154.4429999999	636135.6334999995	10922.2	24802.931499999995	31821.296000000028	52381.08049999994	20572.776500000014	26426.03650000001
Zbpp002351	1	Isorhamnetin	Flavonoids	Flavonols	C16H12O7	2	480-19-3	6312670.005500041	6136908.429499999	6970617.409999986	25254.52699999962	335730.57500000374	144047.29199999935	2312803.9479999803	2502495.2580000157	491010.46550000104	7404.011999999981	9021.899000000063	4570.802000000025
Zbsp003928	1	Orientin-2''-O-(6'''-p-coumaroyl)-glucopyranoside	Flavonoids	Flavones	C36H36O18	2	-	237687.29200000025	490370.5264999992	265636.0279999996	285802.6894999994	538769.3824999996	449736.2690000001	188806	187660	187870.4749999997	37531.9	37531.9	37531.9
PDP215229	1	2-(2,3-dihydroxy-6-methoxyphenyl)-5,7-dihydroxy-8-methoxy-4H-chromen-4-one	Flavonoids	Flavones	C17H14O8	2	101909-89-1	445856.4549999996	570721.9245000015	374353.0110000011	3727331.9609999983	1808271.061999988	1371323.8024999988	79208.38250000014	62474.004000000175	208857.9999999989	12494.800800000034	12494.800800000034	12494.800800000034
MWStz382	1	Spinacetin*	Flavonoids	Flavonols	C17H14O8	1	3153-83-1	378797.1534999995	1052259.260500003	456680.91000000155	5427607.0874999985	3949766.911499973	1480535.0454999988	83582.70300000014	60746.00300000016	214095.1114999989	12149.200600000033	12149.200600000033	12149.200600000033
pmp000013	1	Eupatilin-7-O-glucoside	Flavonoids	Flavones	C24H26O12	2	-	474110.4594999996	414463.6779999985	282774.2949999997	1.38876e+06	1237354.611000006	1266753.7604999954	68798.58049999997	60226.59100000006	90878.72000000036	12045.318200000012	12045.318200000012	12045.318200000012
PDP182236	1	2',5-dihydroxy-4'-methoxyflavanone-7-glucoside	Flavonoids	Flavanones	C22H24O11	1	-	46181340.88450021	45844917.58100005	39858603.57899997	23818358.779999938	17309696.183999974	22957896.58500006	4254106.050500002	4827342.827999992	3707099.266500002	22538.997500000016	112694.98750000008	292273.3514999996
MWStz394	1	Homoeriodictyol 7-O-glucoside*	Flavonoids	Flavanones	C22H24O11	2	14982-11-7	46328025.85300021	46833014.87500004	41829798.64499997	24553824.300999936	16194195.253499972	18370942.35350005	4271691.010500004	4875057.120999992	3471156.8240000014	15617.398100000002	78086.99050000001	219014.13599999965
Lahp004580	1	rhamnazin-3-O-β-D-apiosyl-(1→2)-O-β-D-glucoside	Flavonoids	Flavonols	C28H32O16	1	-	159750.41599999974	374788	99100.75149999993	747585.0225000004	2393314.057000004	2210959.9319999986	19266.182999999943	36377.45100000005	7073.5645000000195	1414.7129000000034	1414.7129000000034	1414.7129000000034
Wagp005333	1	Limocitrin 5-[6''-(3-Hydroxy-3-Methylglutaryl)Glucoside]*	Flavonoids	Flavonols	C29H32O17	1	-	30677986.063999936	43909729.29450002	23025320.97450004	51126.98500000006	43033767.20950008	20167184.345499985	3016455.836499992	3626654.9505000063	798941.7150000012	354205.0389999977	10225.397000000012	10225.397000000012
Lamp006750	1	3-[(3,4-dihydroxyphenyl)methylidene]-5,7-dihydroxy-6-methoxy-2h-1-benzopyran-4-one malonyl glucoside*	Flavonoids	Other Flavonoids	C26H26O15	1	-	6466887.754000011	5230929.936000012	4158283.1715000193	45701564.40349997	24745593.597499996	30377023.955999944	6100128.898000012	5380927.990499994	5891718.407999967	831656.6343000039	831656.6343000039	831656.6343000039
Lmjp004160	1	Tomentin*	Flavonoids	Flavonols	C17H14O8	1	59171-23-2	692540.1644999993	283890.6634999999	374123.9180000008	2676008.7979999967	1024054.7759999998	2089230.265499998	38676.54650000001	137645.65200000038	98187.11150000004	7735.309300000003	56919.2569999998	7735.309300000003
MWStz372	1	Axillarin*	Flavonoids	Flavonols	C17H14O8	1	5188-73-8	770239.6419999992	252501.49199999988	338819.82350000076	2368553.765499996	1050996.8885000006	2293406.5489999983	60956.293000000085	145841.9250000004	77198.17049999995	9599.409899999968	47997.049499999834	9599.409899999968
pma0795	1	Tricetin-5-O-(6''-malonyl)glucoside	Flavonoids	Flavones	C24H22O15	3	-	33597426.73350005	57720680.59250015	34018662.26300009	14995021.113000004	18739195.080499943	16312299.104999969	26858371.433000047	21264514.56500001	30064780.14349989	129933	20047.497000000058	374654.55049999827
Lmpp003958	1	Malvidin-3-O-(6''-O-p-coumaroyl)glucoside	Flavonoids	Anthocyanidins	C32H31O14+	3	158189-28-7	446744.3794999997	1671784.2514999998	498358.0010000001	10369022.370499965	8927288.181999998	2547086.1535000005	20828.999999999924	28763.70200000009	17077.906499999994	31224.62449999997	93452.72150000057	3415.581299999999
PDP002474	1	Tricetin 3'-xyloside*	Flavonoids	Flavones	C20H18O11	1	117247-36-6	3606274.4939999986	9859905.58100002	1685272.4650000024	2108012.487000004	2487213.6269999943	3.79117e+06	1.19017e+06	1299941.7834999964	659925.9485000008	4773.297799999989	23866.48899999995	4773.297799999989
HJAP135	1	Pinocembrin-7-O-(6''-O-malonyl)glucoside	Flavonoids	Flavanones	C24H24O12	2	-	103412.58750000015	169381.30149999942	175473.07450000054	212346.8650000009	247633.8175000009	239557.5514999995	182807	142468.2000000005	146156.15199999986	13460.624999999993	29177.920499999887	2692.124999999998
HJAP155	1	Laricitrin-3-O-xyloside*	Flavonoids	Flavonols	C21H20O12	3	-	97047.84850000008	313101.8974999998	204209.93649999984	137067.78899999955	157482.43399999998	41371.9	65892.35149999979	62137.67850000018	158763.85249999983	20088.811499999912	2393.028500000001	11965.142500000007
Lmpp005784	1	6-Methoxyquercetin-3-O-Xyloside*	Flavonoids	Flavonols	C21H20O12	3	-	94205.72950000007	248000.40299999985	181538.27899999983	198490.54849999936	166970.63199999993	25962	98968.69099999972	32335.026000000104	107616.10649999992	5192.4	5192.4	5192.4
Waqkp03287	1	Chrysoeriol 7-O-Neohesperidoside*	Flavonoids	Flavones	C28H32O15	1	-	270394.25399999967	1559440.1190000046	547067.4990000009	656265.9310000002	3535060.9790000087	486972	82288.50749999992	79314.19049999978	191816.59400000027	2975938.752499994	192394.79699999987	67518.03499999997
MWSHY0046	1	Isoquercitrin*	Flavonoids	Flavonols	C21H20O12	1	482-35-9	126406.84840000006	77022383.17400004	32656521.18300001	57861864.47999999	73856971.34350002	1.42587e+07	16619294.38949999	21365394.66950001	46663904.28950001	632034.2420000002	1167340.1370000015	648037
MWSHY0035	1	Scutellarein-7-O-glucuronide (Scutellarin)	Flavonoids	Flavones	C21H18O12	2	27740-01-8	25483765.08349999	13043362.616500037	6878817.412000012	16228850.644000012	18091991.42150004	35613758.02149999	8657696.078999998	8261785.099999976	7832497.493500007	1215092.6149000006	1215092.6149000006	1215092.6149000006
PDP002402	1	5,6,7,2'-Tetrahydroxyflavone 7-glucuronide*	Flavonoids	Flavones	C21H18O12	1	119152-49-7	24762976.796999943	50689786.03650016	34328316.889000066	47984880.93750003	46667040.20350013	1.99311e+07	2849419.3874999993	4518087.135999987	5120177.445500007	28488.649499999952	5697.729899999989	5697.729899999989
PDP051065	1	methoxy-myricetin-O-hexosyl-deoxyhexoside	Flavonoids	Flavonols	C28H32O17	2	-	1150959.8560000008	1174484.0729999978	1402391.9054999975	2652353.6380000003	3748994.9934999975	2582577.8179999995	332786.9265000003	330038.93700000056	204514.22249999977	40902.84449999996	40902.84449999996	40902.84449999996
Zmxp005470	1	Tricin-7-O-(6''-O-malonyl)glucoside*	Flavonoids	Flavones	C26H26O15	1	-	6462884.903000011	11599687.507000023	5270614.066500011	57532590.30550004	40580897.798000105	32552383.453999937	5760976.034000007	5849805.364500005	6423536.266499982	281827.3450000001	3732267.839500005	714819.5789999991
Lmsp004721	1	Tamarixetin-3-O-glucoside-7-O-rhamnoside*	Flavonoids	Flavonols	C28H32O16	3	-	1070866.5605000008	3005968.9360000063	721440.0160000011	824340.9450000012	6759626.697999981	1970684.6219999995	1028851.0999999988	693706.1099999996	432901.30000000034	25462.7	22775.14649999998	4555.0292999999965
PDP151802	1	Myricetin 3-xylosyl-(1->2)-rhamnoside*	Flavonoids	Flavonols	C26H28O16	1	130866-56-7	474327	919307.856999998	329997.73499999923	1691609.5839999982	3553831.2054999988	1324464.4924999997	392286.94750000024	420796.5760000004	1398050.326499998	65999.54699999983	65999.54699999983	65999.54699999983
Lmpp003611	1	Malvidin-3-O-(6''-O-caffeoyl)glucoside	Flavonoids	Anthocyanidins	C32H31O15+	2	-	104503.4159999998	59725.82500000016	84479.91300000015	57657.407000000036	794682.3890000022	388487.50850000005	10142.317800000035	10142.317800000035	10142.317800000035	83049.00000000025	276217.79350000015	284648.84900000005
PD0485458	1	6-Hydroxyluteolin 6-glucoside	Flavonoids	Flavones	C21H20O12	1	-	1.45385e+07	5134535.128499991	4770554.639999992	6276195.305999988	5802241.000499995	1.13482e+07	3491404.987999998	4694801.033499995	2855278.337499995	99354.4	51597.01599999996	5427.999999999997
Hmcp001579	1	Limocitrin-3-O-sophoroside*	Flavonoids	Flavonols	C29H34O18	1	-	548746.1064999996	1763657.6745000032	582635.0035000001	192820.84799999985	3484975.134000005	417964.7355000007	12187.56000000001	25534.2	1746.1696999999976	21824.999999999975	96695.50000000032	8730.848499999987
PDP002452	1	6-Hydroxyluteolin 7,3'-dimethyl ether 6-glucoside*	Flavonoids	Flavones	C23H24O12	1	-	18520361.464000005	14199510.752500009	12264073.81449996	36585554.65449994	17939301.082499985	24202042.165999983	932915	1058506.726999998	1007571.8380000008	404189.89200000017	6774421.1184999775	562417.3265000001
PDP234489	1	3-[(2S,5R)-4,5-dihydroxy-6-(hydroxymethyl)-3-[(2S,5R)-3,4,5-trihydroxy-6-(hydroxymethyl)oxan-2-yl]oxyoxan-2-yl]oxy-5,7-dihydroxy-2-(4-hydroxy-3-methoxyphenyl)-6-methoxychromen-4-one*	Flavonoids	Flavonols	C29H34O18	1	-	504517.41449999966	1780301.7805000031	625868.8250000001	125835.99999999984	3895075.1615000055	461520.1485000008	21420.76350000002	37735.706499999986	5680.456999999998	30535.01999999997	138143.00400000048	1136.0913999999996
MWSHY0130	1	Taxifolin-7-O-rhamnoside	Flavonoids	Flavanonols	C21H22O11	3	137592-12-2	61318.89350000005	52741.00799999997	63982.20499999989	42104.06599999992	50948.31449999994	114027	21193.4	47202.4	23675.69499999996	3692.840499999997	3692.840499999997	3692.840499999997
Hmcp005575	1	Quercetin-5,4'-di-O-glucoside	Flavonoids	Flavonols	C27H30O17	3	-	287134.55849999987	1227094.464499999	240217.99799999985	622978.826999998	3373635.050499999	222849	84081.81849999973	176313.48100000032	503501.3854999996	16816.363699999947	16816.363699999947	16816.363699999947
PDP237980	1	7-Methoxyquercetin-3-O-(6''-hydroxymethylglutaryl)glucoside*	Flavonoids	Flavonols	C28H30O16	1	-	1690275.4490000005	3640293.5829999982	1723017.6049999988	751.3088000000008	4449312.069499998	482506.55500000005	509959.3604999978	1162744.5000000026	583266.2624999995	53733.99249999999	14087.362000000012	3756.544000000005
Lajp006634	1	3',5'-dihydroxy-5,7,4'-trimethoxyflavone-3'-(6''-malonylglucoside)	Flavonoids	Flavones	C27H28O15	1	-	650811.5460000042	815887.5000000013	322433.3249999995	2811850.003499999	2148400.8655000017	1622795.2255000006	147572.37900000086	133389.20299999972	119101.41499999998	23820.3	23820.3	23820.3
PDP002615	1	Betuletol 3-glucoside*	Flavonoids	Flavonols	C23H24O12	1	144599-04-2	2940242.990999985	5103552.1689999895	3370852.8210000237	35908.18499999996	2035360.5240000016	1029132.6425000044	4020981.574499972	2.18952e+06	1647287.027000004	7181.6369999999915	7181.6369999999915	7181.6369999999915
Xmgp006913	1	2,4,2',4'-tetrahydroxy-3'-prenylchalcone	Flavonoids	Chalcones	C20H20O5	3	-	17169.487899999942	17169.487899999942	17169.487899999942	1134727.800000002	198236.41650000057	1455112.094999997	141693.69549999994	208832.00050000017	85847.43949999969	443803	384086.4770000012	325024.0999999984
PDP057705	1	5-acetyloxy-6-[2-(3,4-dihydroxyphenyl)-5-hydroxy-4-oxochromen-7-yl]oxy-3,4-dihydroxyoxane-2-carboxylic acid	Flavonoids	Flavones	C23H20O13	1	-	16063498.759500029	15149194.989499995	9299540.122499976	6700097.761500012	3907743.165000018	3872460.109499992	1400102.6855000015	1448442.6530000018	2087954.7780000032	280020.5371000003	280020.5371000003	280020.5371000003
Lahp003408	1	2-(3,4-dihydroxyphenyl)-4h-chromene-3,5,7-triol-glucoside	Flavonoids	Flavanols	C21H22O11	2	-	156166.59500000012	33255.382000000005	114005.95100000028	522663.68900000025	199301.5809999998	638810.4399999987	159308.9440000001	275371.4879999998	478126	6651.08	6651.08	6651.08
Lmjp003206	1	Quercetin-3-O-Sambubioside-5-O-Glucoside	Flavonoids	Flavonols	C32H38O21	3	-	224751.4020000001	274204.4265000001	249569.9120000007	219077.7315000001	143363.73599999983	110128.74449999975	22234.753500000028	21777.64699999999	25001.3	4355.5293999999985	4355.5293999999985	4355.5293999999985
Lagp004545	1	5,2',5'-Trihydroxy-3,7,4'-trimethoxyflavone-2'-O-β-D-malonylglucoside*	Flavonoids	Flavonols	C27H28O16	1	-	36596204.28450006	45623268.01550013	39255981.83050019	70915.67779999974	70915.67779999974	70915.67779999974	8628663.414500019	7179210.437999995	4119411.809999977	469642	9000374.664499972	354578.38899999874
Lmcp005542	1	Delphinidin 3-O-(6-caffeoyl-beta-D-glucoside)	Flavonoids	Anthocyanidins	C30H27O15+	1	-	289135	1405121.391499999	167500.55349999992	703615.9609999978	3300478.6629999992	191000	93822.01099999966	112690.2220000003	420707.9259999997	18764.40219999993	18764.40219999993	18764.40219999993
Zmmp002642	1	Cyanidin-3-O-(6''-O-feruloyl)glucoside	Flavonoids	Anthocyanidins	C31H29O14+	3	-	66796.83049999992	127983.50000000007	68943.43499999987	55045.29050000004	30336.398500000036	38147.95549999997	8265.999999999993	23325.50750000001	35840.68850000004	1653.1999999999985	1653.1999999999985	1653.1999999999985
Zmjp005842	1	Chrysosplenol C	Flavonoids	Flavonols	C18H16O8	3	23370-16-3	200332.2749999998	458616.8659999994	414596.76600000064	687449.6835000034	625319.3329999971	160430.78250000055	12791.652499999898	22447.00000000003	3032.515500000005	10782.115000000023	105779.58150000052	606.503100000001
PDP004301	1	Nevadensin 7-glucoside*	Flavonoids	Flavones	C24H26O12	2	-	348845.87399999995	413679.0399999985	210680.20699999985	1.44742e+06	1214666.7160000054	1209815.2114999956	68928.85749999995	46890.85850000002	47071.26900000005	9378.171700000004	88271.93350000029	9378.171700000004
PD0597395	1	kaempferol 3-O-(6'-O-feruloyl)-glucoside	Flavonoids	Flavonols	C31H28O14	1	-	351165.45949999924	713979.974999999	256149.8679999981	5175624.285999973	7610538.279000048	2208685.5344999973	159432.0709999998	202872.16600000087	230989.06150000173	31886.41419999996	31886.41419999996	31886.41419999996
MWStz619	1	Pinocembrin-7-O-glucoside (Pinocembroside)*	Flavonoids	Flavanones	C21H22O9	2	75829-43-5	27354.92899999997	34379.88500000017	21625.047500000142	25505.91499999999	14708.185500000034	12658.083500000022	22715.442999999865	25080.878499999977	29876.686000000067	2531.616700000005	2531.616700000005	2531.616700000005
Jmbp005389	1	Thymonin	Flavonoids	Flavones	C18H16O8	1	76844-67-2	98726.44549999989	62894.636000000144	113361.99150000054	538311.1640000035	654643.2544999996	371517.35699999705	25771.805499999977	17041.689000000213	18176.203000000107	3408.3378000000425	52717.49199999996	3408.3378000000425
PDP029633	1	3-(4-hydroxy-3-methoxyphenyl)-2-methyl-1-(2,4,6-trihydroxyphenyl)prop-2-en-1-one	Flavonoids	Chalcones	C17H16O6	1	-	3999531.291999977	4372582.66100001	4147892.724999989	24806.49499999994	223633.1825000001	123278.80000000086	1708648.4840000037	1680166.5030000017	318939	4961.298999999988	4961.298999999988	4961.298999999988
mws0045	1	Quercitrin	Flavonoids	Flavonols	C21H20O11	3	522-12-3	127168.69699999972	527970.2660000002	100273.5835000001	156852.35850000006	146330.53999999998	72749.77899999997	28052.24049999993	42466.268500000064	108825.19750000014	5610.448099999987	5610.448099999987	5610.448099999987
pmp000128	1	Limocitrin-3-O-(3-hydroxy-3-methylglutarate)glucoside*	Flavonoids	Flavonols	C29H32O17	1	-	3.42822e+06	7989384.048999998	2969163.5344999973	13839.349199999995	6985701.173000004	2.64586e+06	275122.4554999992	291343.61650000076	69196.74599999997	73797.00199999996	13839.349199999995	13839.349199999995
PDP151614	1	6-Hydroxyluteolin 7-rhamnoside*	Flavonoids	Flavones	C21H20O11	1	-	2713541.382000003	1293895.8199999996	2090569.4574999968	2083681.937999996	2390996.8049999974	3269702.5680000004	1700147.3989999995	2242744.1559999995	1347945.539999998	198764.81129999988	198764.81129999988	198764.81129999988
PDP002617	1	Rhodionin:Herbacetin 7-O-alpha-L-rhamnopyranoside:Herbacetin 7-rhamnoside*	Flavonoids	Flavonols	C21H20O11	1	85571-15-9	2596581.1280000033	5215323.577499992	2854598.984999995	4518018.32499999	5370744.189499997	2311625.035000001	1250113.9709999994	1.54519e+06	2547650.877499996	20446.996500000005	21555.20749999999	4089.3993000000014
MWSHY0019	1	Neohesperidin	Flavonoids	Flavanones	C28H34O15	2	13241-33-3	482647.8590000003	767029.3994999998	508451	1466413.4965000008	1110015.1840000008	3151682.2495000074	681557.0034999968	856380	1305622.7955000016	96529.57180000006	96529.57180000006	96529.57180000006
Lmmp002796	1	Gossypetin-3-O-rutinoside	Flavonoids	Flavonols	C27H30O17	3	-	103181	134539.20700000026	256711.7595000004	177584.00050000034	659002.1244999982	67880.9	36993.82249999998	31689.190499999913	64182.26100000007	6337.838099999982	6337.838099999982	6337.838099999982
MWStz487	1	Robinetin	Flavonoids	Flavonols	C15H10O7	1	490-31-3	1670188.3680000012	4121161.529999996	4134082.895499992	1333725.177999998	773357.9725000005	81158.91980000031	405794.5990000015	506475.4140000013	702500.6374999995	1376549.229000003	918555.3400000026	980974.4190000003
Laxp005049	1	Bracteatin*	Flavonoids	Aurones	C15H10O7	1	3260-50-2	2109765.279999998	7180110.047500002	3771109.069000001	3426068.620000001	2419940.9665000034	2.69332e+06	251166.1134999999	446918.37599999976	587559.8365000001	19174.801000000018	40029.1	9601.89
mws0041	1	Baicalein	Flavonoids	Flavones	C15H10O5	3	491-67-8	223460.2705000004	332293.5155000008	363197.75350000185	235922.6625000028	144154.46200000154	150868.0699999993	475144.10249999975	206796.3040000001	170979.64799999935	28830.892400000317	28830.892400000317	28830.892400000317
Lssp210438	1	3'-O-methylorobol	Flavonoids	Isoflavones	C16H12O6	3	36190-95-1	1336250.1869999971	3529066.4160000114	1652801.3755000029	206386.37200000024	939979.6975000022	88666.1	535798.5884999997	585280.0715000002	886680.2555000016	17733.2	17733.2	17733.2
Lmjp003231	1	Patuletin-3-O-glucoside*	Flavonoids	Flavonols	C22H22O13	1	-	2064257.808499999	14939136.053000018	3655277.386500008	3472444.7219999963	12167277.729499975	2.34218e+06	303344.31249999977	233266.1864999999	520892.5424999994	19534.6	46959.709500000055	25672.746499999965
HJAP061	1	Quercetin-3-O-(2''-O-arabinosyl)rutinoside	Flavonoids	Flavonols	C32H38O20	3	-	169971	99991.14299999976	95103.9854999998	89181.08650000002	144380.37699999998	181158.08999999988	80267.27250000012	60796.18100000013	46505.06749999994	9301.013499999988	9301.013499999988	9301.013499999988
Lajp006434	1	3',5'-dihydroxy-5,7,4'-trimethoxyflavone-3'-glucoside*	Flavonoids	Flavones	C24H26O12	2	-	337522	368510.1609999987	226610.02499999988	929735.892500004	909113.4909999946	745449.8494999981	64100.45450000003	64225.10049999997	65700.8995000001	12820.090900000005	12820.090900000005	12820.090900000005
Ladp004086	1	Glucosyl-[6''-(3-hydroxy-3-methylglutaryl)]-Isorhamnetin*	Flavonoids	Flavonols	C28H30O16	1	-	2813782.719500002	3864284.6854999983	1958787.9999999984	8424.538999999972	1845056.4355000008	1.03689e+06	798332.8545000011	701522.5305000019	686495.2944999993	93400.74900000013	31354.544000000104	5632.000000000006
Zmqp002952	1	Delphinidin-3-O-rutinoside-7-O-glucoside	Flavonoids	Anthocyanidins	C33H41O21+	3	-	166516.60649999994	190645.02349999972	128304.24200000006	134677.1329999999	79669.39200000008	164360.0000000003	105117.26249999976	167573.19949999967	160848.9479999997	15933.878400000018	15933.878400000018	15933.878400000018
pmp000593	1	Luteolin-7-O-rutinoside*	Flavonoids	Flavones	C27H30O15	1	3563-98-2	41818069.19149995	30989612.200999983	7927468.997499996	11556469.816499997	12850125.05350002	26738079.271000005	2695568.2939999984	6063789.752000005	2170666.783999999	434133.35679999983	434133.35679999983	434133.35679999983
Zblp004717	1	3'-methoxyquercetin-3-O-L-rhamnosyl(1→2)-glucopyranoside*	Flavonoids	Flavonols	C28H32O16	3	-	1321877.568500001	4344525.900500009	1114259.0210000018	1131284.6545000018	5852647.364999985	2087450.808999999	790324.0149999992	719680.5329999996	366512.8740000003	73302.57480000006	73302.57480000006	73302.57480000006
MWSHY0135	1	Isorhamnetin-3-O-rutinoside; Narcissoside; Narcissin*	Flavonoids	Flavonols	C28H32O16	3	604-80-8	881306.9420000006	4012349.129500008	883648.3290000013	1003583.4665000016	4719478.393999987	2885702.590999998	1073254.418499999	1097869.5524999995	384666.14550000033	76933.22910000008	76933.22910000008	76933.22910000008
PD0648088	1	6,8,5'6'-tetrahydroxy-3'-methylflavone	Flavonoids	Flavones	C16H12O6	2	-	393874.06099999975	475316.2240000014	192279.14650000035	43914.17550000001	134474.7955000001	127925.62949999998	94557	386266.651999999	53990.28050000009	8782.835100000002	8782.835100000002	8782.835100000002
Lmjp002906	1	Rhamnetin-3-O-Glucoside*	Flavonoids	Flavonols	C22H22O12	1	27875-34-9	11727962.387999982	29183088.913000025	9266706.112000002	8851467.156499999	21268637.12699999	7899870.078999999	97471.86510000002	97471.86510000002	97471.86510000002	602927.2680000014	487359.3255000002	781279.1670000006
PDP196083	1	8-{[5-(1,2-dihydroxyethyl)-3,4-dihydroxyoxolan-2-yl]oxy}-5,7-dihydroxy-2-(4-hydroxyphenyl)chromen-4-one	Flavonoids	Flavones	C21H20O11	1	-	96209130.69399989	128155975.48200013	801226.4686000015	801226.4686000015	159358307.22050014	3.38381e+07	100551883.01849993	70442884.1064999	86569100.31900002	23848939.252500005	4006132.343000008	4315685.429999999
Lmzp002365	1	Hesperetin 7-O-glucoside*	Flavonoids	Flavanones	C22H24O11	2	31712-49-9	25038551.70499993	2.12927e+07	14849713.274999963	21612.38519999989	21612.38519999989	21612.38519999989	9883717.533500029	15035694.416000005	5303034.343000009	108061.92599999948	21612.38519999989	141457.3255000001
PDP002456	1	8-Hydroxyluteolin 8-glucoside:Hypolaetin 8-O-beta-D-glucoside:Hypolaetin-8-O-beta-D-glucoside	Flavonoids	Flavones	C21H20O12	3	27686-36-8	871277.2709999994	707792.0160000003	524164.6120000005	611086.9869999997	372174.1865000003	1017605.6709999996	180634.99999999985	271382.2314999994	63950.89399999999	19174.077500000018	20016.70700000003	3834.815500000003
Zahp003766	1	Quercetin 3-O-glucoside 7-O-xyloside	Flavonoids	Flavonols	C26H28O16	2	-	771522.2915000005	1203668.0469999998	571658.6880000011	3704509.408500008	3906895.339000001	2622244.7499999977	991755.8145000016	478807.13100000046	1373716.736999999	95761.42620000007	95761.42620000007	95761.42620000007
Wbtp005060	1	2,3,5-trimethoxy-1-{[(2s,3r,4s,5s,6r)-3,4,5-trihydroxy-6-(hydroxymethyl)oxan-2-yl]oxy}xanthen-9-one*	Flavonoids	Other Flavonoids	C22H24O11	2	-	25743077.15649993	2.08288e+07	23950637.09299999	27239.79329999988	27239.79329999988	27239.79329999988	10672298.206000028	16538737.050499998	5308845.778000008	136198.9664999994	27239.79329999988	229888.77100000012
Hmhp005846	1	Tenaxin I*	Flavonoids	Flavones	C18H16O7	2	86926-52-5	29310.78250000036	36841.40600000002	25306.69500000001	74332.42149999952	86202.82749999911	43727.43049999938	3391.793700000008	33582.5100000001	16958.968500000043	3391.793700000008	3391.793700000008	3391.793700000008
PDP152824	1	5,2',6'-Trihydroxy-6,7-dimethoxyflavone 2'-glucoside:2-[2-(beta-D-Glucopyranosyloxy)-6-hydroxyphenyl]-5-hydroxy-6,7-dimethoxy-4H-1-benzopyran-4-one	Flavonoids	Flavones	C23H24O12	1	168293-27-4	3015613.365499985	4813780.02599999	3211274.302000024	37307.999999999985	1971956.801500002	957908.7485000044	3809048.2674999726	2.21616e+06	1771208.967000004	7461.599999999998	7461.599999999998	7461.599999999998
PDP151178	1	dichotomitin-3'-O-glucoside	Flavonoids	Flavones	C24H24O13	2	-	64666.35899999996	64006.50149999992	59957.57499999999	2140.5961000000107	26393.210500000037	2140.5961000000107	44927.30800000015	38470.219999999725	11265.28899999993	10702.980500000052	17394.17099999996	21187.70150000013
MWStz421	1	Ternatumoside II	Flavonoids	Flavonols	C27H30O15	1	1473419-87-2	433112.9784999988	438241.0755000004	405210.73500000045	1182298.2965000009	623340.4380000009	520790.3864999997	81042.14700000008	81042.14700000008	81042.14700000008	81042.14700000008	81042.14700000008	81042.14700000008
Lazp002140	1	Luteolin 7-rutinoside-4'-glucoside	Flavonoids	Flavones	C33H40O20	3	-	87074.00599999994	65099.302500000085	42307.80049999997	208244.01000000036	8110.390699999992	99739.34199999992	62572.34550000006	53902.267500000096	109382.50000000016	8110.390699999992	8110.390699999992	8110.390699999992
pmp001288	1	Acacetin-7-O-rutinoside (Linarin)*	Flavonoids	Flavones	C28H32O14	3	480-36-4	558374.8195000023	931759.824999998	496921.0090000005	6563.101399999995	106571.56199999922	6563.101399999995	134330.0135000005	190254.23699999857	32815.506999999976	6563.101399999995	6563.101399999995	6563.101399999995
MWSslk060	1	Eupatilin*	Flavonoids	Flavones	C18H16O7	2	22368-21-4	26549.51300000024	37921.805000000015	22516.485499999915	83288.31799999949	93316.81649999916	44981.34749999932	2228.157500000013	14923.765000000025	11140.787500000068	2228.157500000013	2228.157500000013	2228.157500000013
MWStz448	1	Quercetin-3-O-rutinoside-(1→2)-O-rhamnoside [Quercetin-3-O-(2G-alpha-L-rhamnosyl)-rutinoside]*	Flavonoids	Flavonols	C33H40O20	3	55696-57-6	60876.54150000003	146239.27150000015	25528.495999999992	135249.45549999978	241523.1579999996	482840.98400000005	16694.419500000025	194812	21393.342499999973	3338.883900000005	3338.883900000005	3338.883900000005
Lmgp010081	1	5-Hydroxy-7,4'-dimethoxyflavanone	Flavonoids	Flavanones	C17H16O5	2	-	128009.83200000026	173679.9514999991	149135.0225000015	1986.546699999984	1986.546699999984	1986.546699999984	76491.05350000107	77272.93649999984	38195.22050000006	1986.546699999984	1986.546699999984	9932.73349999992
Lmgp004959	1	Tricin-7-O-neohesperidoside*	Flavonoids	Flavones	C29H34O16	1	53766-40-8	468053.6319999997	1474979.691999999	575238.1149999999	10171655.359499969	8819154.815499997	2215729.358500001	48552.14849999988	3754.624500000005	3754.624500000005	18773.122500000027	84138.4240000004	3754.624500000005
PDP171143	1	3,6-dihydroxy-2-(2,4,5-trihydroxyphenyl)chromen-4-one*	Flavonoids	Flavonols	C15H10O7	1	-	1962614.2059999977	5244257.563000002	3379559.2355000013	1907639.0450000009	1722605.7890000015	2288739.8510000007	107013.99999999988	440972.3570000001	266522.9840000001	4356.726200000002	52363.570500000016	21783.63100000001
Lmdp003171	1	Azalein (Azaleatin-3-O-rhamnoside)	Flavonoids	Flavonols	C22H22O11	3	29028-02-2	48464.939000000006	253332.5000000005	116127.00000000016	79951.61350000014	388373.9244999989	34267.507499999985	16750.798499999994	12336.356999999964	35105.167500000025	2467.271399999993	2467.271399999993	2467.271399999993
Hmpp003270	1	Luteolin-4'-O-glucoside	Flavonoids	Flavones	C21H20O11	1	6920-38-3	52110389.37800002	66411300.95050003	98260106.28149997	85714809.36800002	18144479.488000013	134440912.92599997	70302004.57150008	71786985.83850019	166938.65569999994	4410826.480500014	1547022.500000001	834693.2784999999
PD1036367	1	5,7,4'-Trihydroxy-6,8,3'-trimethoxyflavone 7-[6''-(3-hydroxy-3-methylglutaryl)glucoside]	Flavonoids	Flavones	C30H34O17	1	-	61678.885500000106	109328.0660000002	44489.05749999993	1945.5592999999944	218289.9750000008	109921.85299999976	24085.031500000034	10530.1	9727.796499999971	12853.567499999985	1945.5592999999944	1945.5592999999944
PD0976862	1	4,2',4',6'-Tetrahydroxy-3-methoxychalcone	Flavonoids	Chalcones	C16H14O6	1	52218-19-6	9021720.928500008	9653968.351500064	3876356.901000025	41154.93300000044	167746.0800000022	435223.80149999744	1458180.8345000038	2064005.032999984	919439.0939999946	8230.986600000087	8230.986600000087	8230.986600000087
Lnrp102163	1	Quercetin-3-O-rutinoside-7-O-rhamnoside	Flavonoids	Flavonols	C33H40O20	3	-	55270.53250000003	136487.50600000017	28080.61999999999	88632.40399999982	166676.46949999972	504577	17097.000000000004	156261.09500000006	31913.342499999955	3419.4000000000005	3419.4000000000005	3419.4000000000005
Zbsp004455	1	Tricin-5,7-O-diglucoside*	Flavonoids	Flavones	C29H34O17	2	-	83439.2374999998	48981.46950000014	72133.49800000012	26591.000000000025	683808.0080000019	290086.69800000003	5318.200000000005	5318.200000000005	5318.200000000005	114732.8505000004	291267.4915000001	317392.0810000001
pma0791	1	Naringenin-7-O-(6''-malonyl)glucoside	Flavonoids	Flavanones	C24H24O13	3	-	2913970.424000008	2518833.366499999	2451972.3394999984	2060922.1444999976	949489.1824999988	1960869.223000005	20193.23530000001	20193.23530000001	20193.23530000001	125730.30950000008	100966.17650000007	262845.21449999954
Wbtp004798	1	8,11-dimethoxy-2h-[1,3]dioxolo[4,5-b]xanthen-10-one	Flavonoids	Other Flavonoids	C16H12O6	1	-	392961.25549999974	320758.8690000009	160603.48100000032	11479.293500000018	153657.9145000001	95350.3	77741.58849999997	282105.5259999992	82225.46150000012	2295.8587000000034	2295.8587000000034	2295.8587000000034
Lahp003997	1	Glucosyl-rhamnazin-3-O-β-D-glucoside*	Flavonoids	Flavonols	C29H34O17	2	-	77237.12699999982	134991.66250000027	123433.04150000012	50694.64949999997	1200338.5260000024	180183.38150000005	6229.031400000002	6229.031400000002	6229.031400000002	31145.157000000007	134092.29050000006	6229.031400000002
PDP058599	1	[(2r,3s,4s,5r,6s)-3,4,5-trihydroxy-6-{[7-hydroxy-2-(4-hydroxy-3-methoxyphenyl)-5-oxochromen-3-yl]oxy}oxan-2-yl]methyl 3-(3,4-dihydroxyphenyl)prop-2-enoate	Flavonoids	Flavonols	C31H28O14	2	-	25592.15000000004	5118.430000000009	5118.430000000009	286299.9160000007	102083.0835000005	263897.84449999954	36716.882500000065	58741.30799999995	59524.6505000001	5118.430000000009	5118.430000000009	5118.430000000009
pma0724	1	Naringenin-6-C-Glucoside	Flavonoids	Flavanones	C21H22O10	3	3682-03-09	65479.45849999999	68460.99999999993	56283.71750000004	64274.807499999886	72213.1939999999	79535.02849999999	30456.941000000013	54226.56599999999	52699.85249999993	6091.388200000002	6091.388200000002	6091.388200000002
PDP151785	1	Tomentin 6,4'-diglucoside	Flavonoids	Flavonols	C29H34O18	1	64190-91-6	371251	368938.9955000007	270980.12650000054	56676.06049999991	602279.4075000009	292713.1405000003	3443.407999999996	3443.407999999996	3443.407999999996	17217.03999999998	137548.41900000029	3443.407999999996
Sasp006508	1	7-hydroxy-3-(4-methoxyphenyl)-4-propylchromen-2-one	Flavonoids	Flavones	C19H18O4	2	5219-18-1	3880.58	3880.58	3880.58	124180.21999999988	31645.54249999998	71935.9999999999	20602.354000000043	19402.9	19982.5959999999	98549.1	3880.58	33873.537500000086
Lahp003599	1	Homoeriodictyol-7,4'-di-O-β-D-glucopyranoside	Flavonoids	Flavanones	C28H34O16	1	-	1261016.7014999983	2384466.532500001	1173105.6675000004	4248296.0660000015	1293990.5445000017	12251828.152000004	599592.7639999996	959466.0679999992	1647405.4220000005	13932.573000000017	263133.4030000007	87206.7
Lmdp006479	1	5,6,4'-Trihydroxy-7,3'-dimethoxyflavone	Flavonoids	Flavones	C17H14O7	3	-	65556.67349999983	104564.8399999992	75220.57250000014	399767.3279999985	260203.5934999993	221570.0000000016	1784.4614000000036	1784.4614000000036	1784.4614000000036	8922.307000000019	77923.88899999973	1784.4614000000036
PDP152819	1	6-Hydroxyluteolin 6,3'-dimethyl eter 7-rutinoside*	Flavonoids	Flavones	C29H34O16	1	-	1087130.1184999996	377952.4219999999	696777.4629999989	1450697.563499997	2.89967e+06	6.9504e+06	29548.097499999916	49450.10350000013	9355.772999999988	39772.53450000003	95141.34100000055	16483.70500000001
MWSHY0113	1	Hyperin*	Flavonoids	Flavonols	C21H20O12	1	482-36-0	95901.57540000005	53969896.54349998	36041790.71400002	41934945.162000015	59454336.23800006	12934285.316999998	14827984.09149999	20482849.69050001	41374777.62600001	479507.8770000002	881750.6465000019	627405
Wagp004055	1	Axillarin 5-[6''-(3-Hydroxy-3-Methylglutaryl)Glucoside]glucoside	Flavonoids	Flavones	C35H42O22	3	-	91599.13300000005	330098.9999999991	98632.17699999976	18269.392900000013	615239.1560000011	91346.96450000006	18269.392900000013	18269.392900000013	18269.392900000013	18269.392900000013	18269.392900000013	18269.392900000013
Rdp08825	1	2',6'-Dihydroxy-4,4'-dimethoxychalcone	Flavonoids	Chalcones	C17H16O5	1	20621-49-2	145221.65450000006	177455.51800000004	115695.93500000089	1135.522500000006	6536.591500000001	1135.522500000006	85496.31950000103	62783.57849999987	39061.11200000021	1135.522500000006	1135.522500000006	5677.612500000029
Zmjp005293	1	Acacetin-7-O-neohesperidoside*	Flavonoids	Flavones	C28H32O14	3	20633-93-6	217724.79000000103	161937.84999999992	135579.29100000008	4771.693099999989	4771.693099999989	4771.693099999989	65285.93300000018	61602.967499999504	23858.465499999947	4771.693099999989	4771.693099999989	4771.693099999989
Wacyp03790	1	2-(3,4-dihydroxyphenyl)-2H-chromene-3,5,7-triol	Flavonoids	Flavanols	C15H12O6	2	-	42927.957500000026	262703.68200000003	103125.20350000024	178363.4710000001	199716	70388.37949999997	51262.01049999998	76060.77299999994	195118.58650000003	8585.591500000006	8585.591500000006	8585.591500000006
PDP194537	1	5-methyl kaemferol	Flavonoids	Flavonols	C16H12O6	2	22044-80-0	88685.9664999998	168183.1655000005	120621.8545000002	3900.321799999999	3900.321799999999	3900.321799999999	19501.6	58489.05449999997	44345.57400000008	3900.321799999999	3900.321799999999	3900.321799999999
pmb0558	1	Delphinidin 3-O-3'',6''-O-dimalonylglucoside	Flavonoids	Anthocyanidins	C27H25O18+	3	-	239641	199069.47149999996	147606.73999999987	490265.17549999966	263662.71000000014	749893.3169999998	30167.852999999992	57495.63399999999	65067.54949999997	6033.570599999997	6033.570599999997	6033.570599999997
Lahp003481	1	Eriodictyol apiosyl glucoside	Flavonoids	Flavanones	C26H30O15	2	-	99525.64599999996	319328.87100000033	128581.92250000028	55982.33599999999	64238.15299999992	8297.693000000001	20044.37599999999	13066.271000000008	79217.64749999992	1659.5386000000003	1659.5386000000003	1659.5386000000003
Lmnp002584	1	Hispidulin-8-C-(2''-O-glucosyl)glucoside	Flavonoids	Flavones	C28H32O16	3	-	16188.043200000024	16188.043200000024	16188.043200000024	907416	512670.7765000006	16188.043200000024	130735.19799999987	16188.043200000024	106085.19999999992	80940.21600000013	92381.82550000006	106283.91350000016
Lmjp002596	1	Quercetin 3-O-[beta-D-xylosyl-(1->2)-beta-D-glucoside]*	Flavonoids	Flavonols	C26H28O16	1	83048-35-5	592980.7910000002	808389.6784999998	541169.1895000014	3690583.615000008	4508960.638000002	1150457.3104999987	492356.39650000073	373078.76400000014	2216627.847999998	74615.75280000003	74615.75280000003	74615.75280000003
Rdp04215	1	5,7,3',4'-Tetrahydroxy-8-methoxyflavone*	Flavonoids	Flavones	C16H12O7	1	-	633291.7324999997	1543765.886500003	393880.33200000064	1.30938e+06	4108112.30899999	571639.7815000003	78776.06640000011	78776.06640000011	78776.06640000011	78776.06640000011	78776.06640000011	78776.06640000011
MWStz612	1	Neoeriocitrin	Flavonoids	Flavanones	C27H32O15	3	13241-32-2	1811098.865999998	1173956.6229999994	387214.51599999977	512385.1829999999	595736.9380000008	1360054.1890000002	41188.02149999994	41188.02149999994	41188.02149999994	41188.02149999994	41188.02149999994	41188.02149999994
Zmgp002857	1	Quercetin-3-O-α-rhamnosyl (1→2)-[α-rhamnosyl (1→6)]-β-glucoside*	Flavonoids	Flavonols	C33H40O20	3	-	75589.08500000004	182242.2685000002	23835.87049999999	91436.73849999985	158757.69099999973	287994.03500000003	36038.15400000002	227486.97100000005	21244.15749999997	4248.831499999995	4248.831499999995	4248.831499999995
Hmgp001916	1	3,3',5,7-Tetrahydroxy-4',6-Dimethoxyflavone-7-O-Gentiobioside; (Laciniatin-7-O-Gentiobioside)	Flavonoids	Flavonols	C29H34O18	3	-	200373	442089.7734999999	148827.70200000016	8173482.976499988	14765293.751999984	1.04381e+06	4611.893399999998	4611.893399999998	52894.119999999944	23059.46699999999	180563.52349999995	4611.893399999998
Lmjp005871	1	Penduletin (5,4'-Dihydroxy-3,6,7-trimethoxyflavone)	Flavonoids	Flavonols	C18H16O7	3	569-80-2	51838.58750000045	101489.89249999996	61980.80750000018	151349.61999999903	182668.77149999808	82719.92599999887	10258.123800000085	10258.123800000085	10258.123800000085	10258.123800000085	10258.123800000085	10258.123800000085
MWSHY0054	1	Eupatorin; 3',5-Dihydroxy-4',6,7-Trimethoxyflavone	Flavonoids	Flavones	C18H16O7	2	855-96-9	78189.58500000085	95125.7	50377.62900000003	153306.206499999	169536.89749999836	91427.99799999876	10075.525800000009	10075.525800000009	10075.525800000009	10075.525800000009	10075.525800000009	10075.525800000009
Lmmp004257	1	6-C-Methylquercetin-3-O-rhamnoside	Flavonoids	Flavonols	C22H22O11	3	-	1132056.080500002	2667515.306000003	1020588.1489999968	9323.32050000007	9323.32050000007	9323.32050000007	138998.2555000002	187075.46149999995	46616.60250000035	9323.32050000007	9323.32050000007	9323.32050000007
Zbgp007629	1	3',4'-Dihydroxy-7,5'-dimethoxyflavone	Flavonoids	Flavones	C17H14O6	3	-	37739.30199999995	30498.359500000064	32291.125000000065	1122.8686999999936	1122.8686999999936	1122.8686999999936	10871.34200000002	13983.048500000024	5614.343499999968	1122.8686999999936	1122.8686999999936	1122.8686999999936
Smbp005175	1	Rivularin*	Flavonoids	Flavones	C18H16O7	2	70028-59-0	23192.377000000222	34546.771500000046	21201.5	92337.83099999948	113756.98899999904	58402.57999999909	18342.549999999967	23401.3	8736.700500000046	1747.3401000000092	1747.3401000000092	1747.3401000000092
Lmdp004267	1	Quercetin-3-O-(6''-O-p-Coumaroyl)glucoside*	Flavonoids	Flavonols	C30H26O14	1	-	4517193.243500013	7518793.810500011	6034346.302999986	10338.31910000004	188954.75249999965	51691.595500000185	1412386.439000009	1349266.421000002	488661	10338.31910000004	10338.31910000004	10338.31910000004
mws1474	1	3',4',5'-O-Trimethyltricetin	Flavonoids	Flavones	C18H16O7	3	18103-42-9	20638.49800000021	25657.185999999987	11528.186500000083	40858.94449999966	55808.5539999995	27714.734999999608	2305.637300000017	2305.637300000017	2305.637300000017	2305.637300000017	2305.637300000017	2305.637300000017
Lamp006064	1	3-[(3,4-dihydroxyphenyl)methylidene]-5,7-dihydroxy-6-methoxy-2h-1-benzopyran-4-one glucosyl rhamnoside	Flavonoids	Other Flavonoids	C29H34O16	2	-	1138501.9839999997	1455742.0719999988	527351.8879999991	1464374.2724999972	3126100.712500001	6.76107e+06	2470.56	2470.56	2470.56	39442.21000000002	113299.81800000057	12352.8
Lahp004755	1	Malonyl-apiosyl-rhamnazin-3-O-β-D-glucoside	Flavonoids	Flavonols	C31H34O19	3	-	13455.540500000005	23726.432999999983	10161.183999999996	338258.3650000013	421788.3149999985	243239.32650000075	9815.60199999992	10612.817000000015	3032.515500000007	606.5031000000013	606.5031000000013	606.5031000000013
PDP175446	1	2-(3,4-dihydroxyphenyl)-6,8-dihydroxy-3-methoxy-4H-chromen-4-one	Flavonoids	Flavonols	C16H12O7	2	-	125180.49999999972	389883.186500001	269520.3115000004	342536.0975000001	248528.03899999996	94159.44250000002	18831.888500000005	18831.888500000005	18831.888500000005	18831.888500000005	18831.888500000005	18831.888500000005
Lcfp091229	1	4'-O-methylmyricetin3-O-(6-O-alpha-L-rhamnopyranosyl)-beta-D-glucopyranoside*	Flavonoids	Flavonols	C28H32O17	1	-	165166.73850000018	805554.5354999995	333282.6714999998	7840.72	747412.9625000013	53904.25899999996	8726.50699999999	15641.999999999996	13920.406499999992	1568.14	1568.14	1568.14
PD0986530	1	Ranupenin 3-galactoside	Flavonoids	Flavonols	C22H22O13	1	-	19380.9	123352.58000000012	42288.028000000086	18505.51949999997	93482.95549999984	45860.95349999998	3701.1038999999937	3701.1038999999937	3701.1038999999937	3701.1038999999937	3701.1038999999937	3701.1038999999937
MWSslk146	1	4'-O-Glucosylvitexin	Flavonoids	Flavones	C27H30O15	3	38950-94-6	62578.50000000006	149602.68699999992	166132.20649999988	117651.93249999994	94000.39050000014	40478.21899999998	8095.643799999996	8095.643799999996	8095.643799999996	8095.643799999996	8095.643799999996	8095.643799999996
MWS20147	1	Luteolin-3'-O-glucoside	Flavonoids	Flavones	C21H20O11	1	5154-41-6	217909226.64749992	57201793.74949998	5.15846e+07	12770591.012999997	45244498.49550003	75984162.12499991	396644.5301000005	396644.5301000005	396644.5301000005	12595190.847000012	4360672.448500003	1983222.6505000023
Rlp03471	1	Haplogenin 3-rutinoside	Flavonoids	Flavonols	C28H32O17	1	-	208015.26150000023	688104.3064999996	330582.1999999998	3491.02	852440.1460000012	76510.40549999996	20863.999999999975	33073.16649999998	17455.1	3491.02	3491.02	3491.02
Zmhp004065	1	7,8-Dihydroxy-5,6,4'-trimethoxyflavone*	Flavonoids	Flavones	C18H16O7	2	-	24323.276000000267	42595.48000000004	23853.70950000002	74629.07699999954	81973.84049999929	54381.13849999914	4770.7419000000045	26890.200000000084	4770.7419000000045	4770.7419000000045	4770.7419000000045	4770.7419000000045
Cmsp004086	1	Dihydrokaempferide	Flavonoids	Flavanonols	C16H14O6	2	137225-59-3	3661.6888000000017	4392953.656500001	2299253.9225000013	1983815.7290000005	2542427.542000003	5286101.999999999	2848514.7564999987	2857207.345999998	354856	18308.44400000001	3661.6888000000017	3661.6888000000017
Rfn03852	1	5'-Hydroxymorin-3-O-(6''-malony)glucoside*	Flavonoids	Flavonols	C24H22O16	2	-	89357.46850000002	143845.8054999997	110260.89599999964	110911.48100000004	210198.03649999973	117797.15499999993	7762.250599999998	7762.250599999998	7762.250599999998	39107.70049999996	53733.3	38811.25299999998
Zbdp005176	1	Scandione	Flavonoids	Chalcones	C16H12O7	3	-	109871.72950000007	388732.73799999966	168892.4629999998	110355.81399999977	5472.435600000002	138442	247099.3659999993	181689.5660000004	5472.435600000002	5472.435600000002	27362.17800000001	5472.435600000002
PD0618145	1	6-Hydroxyluteolin-6-O-(2''-O-p-Coumaroyl)galactoside	Flavonoids	Flavones	C30H26O14	2	-	1669218.4784999972	2485359.102499997	1491632.2814999984	29682.97020000004	29682.97020000004	29682.97020000004	322022.1910000012	467104.00999999937	148414.8510000002	29682.97020000004	29682.97020000004	29682.97020000004
MWSHY0162	1	Quercetin 3-O-beta-D-glucosyl-(1->2)-beta-D-glucoside	Flavonoids	Flavonols	C27H30O17	1	18609-17-1	1449239.2260000012	3512186.019999994	1124076.4479999982	1082405.6379999968	1076610.2819999992	121187.98739999982	121187.98739999982	121187.98739999982	121187.98739999982	121187.98739999982	121187.98739999982	121187.98739999982
Rdp04808	1	6-Hydroxybiochanin A	Flavonoids	Isoflavones	C16H12O6	3	-	352411.49999999977	472604.3895000015	112627.7575000002	18157.714499999984	146486.4235000001	61793.75549999999	80368.95949999997	319162.0554999992	53059.50000000009	3631.5428999999967	3631.5428999999967	3631.5428999999967
PDP147074	1	2-(3,4-dihydroxyphenyl)-3-[(2S,4R,5S,6R)-3,4-dihydroxy-5-[(2R,3R,4S,5S,6R)-3,4,5-trihydroxy-6-(hydroxymethyl)oxan-2-yl]oxy-6-[[(2R,3R,4R,5R,6S)-3,4,5-trihydroxy-6-methyloxan-2-yl]oxymethyl]oxan-2-yl]oxy-5,7-dihydroxychromen-4-one	Flavonoids	Flavonols	C33H40O21	2	-	62236.56400000003	182313.1314999997	68408.4999999999	70210.03499999981	119334.46499999992	11230.013899999987	11230.013899999987	11230.013899999987	11230.013899999987	11230.013899999987	11230.013899999987	11230.013899999987
Lmhp002374	1	Quercetin-3-O-glucosyl(1→4)rhamnoside-7-O-rutinoside	Flavonoids	Flavonols	C39H50O25	3	-	3243.0440000000003	99958.97149999984	19288.41999999997	68429.77699999986	115836.4999999999	16215.2	3243.0440000000003	3243.0440000000003	3243.0440000000003	3243.0440000000003	3243.0440000000003	3243.0440000000003
MWStz446	1	Isorhamnetin-7-O-glucoside (Brassicin)	Flavonoids	Flavonols	C22H22O12	1	6743-96-0	3126844.6710000043	4656051.136499992	4268316.349999995	3821458.730499989	5430690.9104999965	4518425.5150000015	3792817.431999984	5754653.000500012	3039749.8869999964	130174.67449999988	406501.3870000009	153943.44149999993
Zblp001862	1	Delphinidin-3-O-galactoside	Flavonoids	Anthocyanidins	C21H21O12+	3	28500-00-7	899423.2355000024	981450.2640000016	744597.9144999994	112258.67900000016	42877.35750000004	25469.385499999917	5093.877099999984	5093.877099999984	5093.877099999984	5093.877099999984	5093.877099999984	5093.877099999984
PDP281760	1	5-hydroxy-2-(4-hydroxy-3-methoxyphenyl)-7-methoxy-3-[(3,4,5-trihydroxy-6-methoxyoxan-2-yl)oxy]-4H-chromen-4-one*	Flavonoids	Flavonols	C23H24O12	1	-	18858100.505000006	14134031.709000004	12005479.884499963	41519965.728999935	17529444.325499985	27711306.28099998	947375.8990000008	1039894.8994999976	815488.1885000005	457545	6476612.698999975	668653.2494999998
Lasp011614	1	Euchrenone A16	Flavonoids	Flavanones	C25H28O5	3	-	54853.273999999656	104010.7365000002	74604.01650000027	15499.64450000001	18865.855499999932	19448.860500000083	30067.32349999995	9369.730000000089	12480.472999999954	1873.9460000000176	1873.9460000000176	1873.9460000000176
PD1039925	1	6-Hydroxyluteolin 6-xyloside	Flavonoids	Flavones	C20H18O11	2	-	4760.899999999992	4760.899999999992	4760.899999999992	83579.07999999989	44877.68599999998	60589.78949999999	4760.899999999992	4760.899999999992	4760.899999999992	60441.4	26736.356000000043	75042.7
pmp000530	1	Phellodendroside	Flavonoids	Flavanonols	C26H30O11	3	40451-69-2	107049.3354999999	327420.41450000013	140419.92250000004	80457.00649999996	42772.53350000005	30494.1	62669.99999999996	24389.182000000008	87196.62250000003	4877.836400000002	4877.836400000002	4877.836400000002
Lmjp007279	1	Penduletin 4'-Methyl Ether (5-Hydroxy-3,6,7,4'-Tetramethoxyflavone)	Flavonoids	Flavonols	C19H18O7	3	14787-34-9	13821.02500000004	37876.68299999956	22507.8650000002	12565.450499999884	54463.98049999996	19981.987500000083	1993.8954999999792	1993.8954999999792	1993.8954999999792	1993.8954999999792	1993.8954999999792	1993.8954999999792
Lmnp202682	1	8-Methoxyapigenin-6-C-[Xylosyl-(1-2)]-glucoside	Flavonoids	Flavones	C27H30O15	3	-	194691	555218.1004999995	248783.18849999964	88931.03049999988	286753.0425000001	20143.4	4028.687499999998	4028.687499999998	4028.687499999998	4028.687499999998	4028.687499999998	4028.687499999998
PDP054681	1	Isoscutellarein-5-O-glucoside	Flavonoids	Flavones	C21H20O11	2	-	6277077.579999997	7227201.949999996	2243847.2700000005	2904403.2100000004	3340633.402500001	3.42888e+06	343886.1673000001	343886.1673000001	343886.1673000001	343886.1673000001	343886.1673000001	343886.1673000001
Zbsp004136	1	Quercetin-3-O-(6''-O-arabinosyl)glucoside*	Flavonoids	Flavonols	C26H28O16	1	-	303374.69300000014	256463.7259999998	186075.39300000004	2987337.681500007	831319.8195000003	5942359.3989999965	201195.65200000012	191573.3675000001	731901.8259999994	37215.078600000015	37215.078600000015	37215.078600000015
PDP002483	1	Isoetin 7-glucoside	Flavonoids	Flavones	C21H20O12	2	-	35752457.789499976	3.62278e+07	15170949.535499966	25306.206499999866	25306.206499999866	25306.206499999866	9948547.444500023	16734962.118500004	5588382.938500009	126531.03249999932	477528.3400000011	274996
MWStz568	1	6-Hydroxykaempferol-3,6-O-diglucoside	Flavonoids	Flavonols	C27H30O17	2	142674-16-6	1234133.9280000012	4358229.188499993	1144355.9719999982	1035081.3619999972	1155405.6229999992	129835.2402999998	129835.2402999998	129835.2402999998	129835.2402999998	129835.2402999998	129835.2402999998	129835.2402999998
PD0006067	1	Europetin 3-galactoside*	Flavonoids	Flavonols	C22H22O13	1	-	16410	3142231.735999998	654395	607144.6224999999	1575601.2985000026	1637301.9019999998	83758.2249999999	116070.33349999992	82049.9	16410	16410	16410
MWStz593	1	Gossypetin 8-O-glucoside	Flavonoids	Flavonols	C21H20O13	3	652-78-8	104386.50000000007	243374.91899999976	207014.53199999977	167696.46099999954	155758.65949999995	126263	204417.5614999995	232271.13900000052	73950.35249999996	14790.070499999994	14790.070499999994	14790.070499999994
Lmtp004044	1	Quercetin-3-O-apiosyl(1→2)galactoside*	Flavonoids	Flavonols	C26H28O16	1	-	819949.7005000005	897176.5369999999	799897.348000002	3945930.1040000087	3946201.5615000017	3029831.1389999967	733827.7935000012	402832.2065000001	1434856.7019999991	80566.44130000003	80566.44130000003	80566.44130000003
Hmcp002539	1	Isorhamnetin-3-O-rhamnoside	Flavonoids	Flavonols	C22H22O11	3	-	109641.02499999994	75101.04899999996	74269.58400000003	13531.819000000049	2706.36380000001	45444.42650000009	27936.347499999767	53869.11600000007	28969.28350000005	2706.36380000001	2706.36380000001	2706.36380000001
PDP003436	1	Dihydrowogonin 7-O-glucoside	Flavonoids	Flavanones	C22H24O10	2	99211-28-6	1041630.1675000058	2220132.106000005	1354875.325999997	208326.03350000113	208326.03350000113	208326.03350000113	1222108.0565000072	1146923.8560000036	208326.03350000113	208326.03350000113	208326.03350000113	208326.03350000113
Zmzp004111	1	3'-O-Methyltricetin*	Flavonoids	Flavones	C16H12O7	1	-	187178	66495.88899999986	70928.44799999983	591718.4135000004	224249.88249999983	921413.4839999994	135128.89650000006	274503.2415000002	130518.93749999977	13299.177799999974	79327.57949999999	13299.177799999974
PD0732760	1	Kaempferol 3-(2''-(E)-p-coumaroyl-6''-acetylglucoside)	Flavonoids	Flavonols	C32H28O14	2	-	124397.45700000106	217816.48250000016	125258.17000000036	7901.526500000085	7901.526500000085	7901.526500000085	7901.526500000085	7901.526500000085	7901.526500000085	7901.526500000085	7901.526500000085	7901.526500000085
Lmcp007240	1	4',5,6,7-Tetramethoxyflavone	Flavonoids	Flavones	C19H18O6	2	1168-42-9	21171.381499999992	18029.981999999833	18356.137999999883	527.267000000005	527.267000000005	527.267000000005	9134.642499999974	7177.72350000003	4362.404999999994	527.267000000005	527.267000000005	527.267000000005
Lmmp002560	1	Quercetin-3-O-(2''-O-glucosyl)glucuronide	Flavonoids	Flavonols	C27H28O18	3	-	41634.59500000003	159002.24000000005	46434.91700000015	117901.86050000008	167800.1044999998	8326.919000000005	8326.919000000005	8326.919000000005	8326.919000000005	8326.919000000005	8326.919000000005	8326.919000000005
PDP229845	1	Quercetin-3'-(6''-O-p-Coumaroyl)glucoside*	Flavonoids	Flavonols	C30H26O14	1	-	1639213.064000004	1604554.1144999997	1545653.2820000004	9432483.668999985	3616904.221499995	17047672.981500044	2069187.4049999944	3885259.2204999975	4215637.845000005	309130.6564000001	309130.6564000001	309130.6564000001
pmb0579	1	Chrysoeriol-7-O-(6''-sinapoyl)glucoside	Flavonoids	Flavones	C33H32O15	3	-	70421.91899999997	354175.59299999865	128425.53349999996	1190.5713999999996	9417.137000000035	1190.5713999999996	7141.999999999996	5952.856999999997	8332.309500000034	1190.5713999999996	1190.5713999999996	1190.5713999999996
pmb0578	1	Luteolin-7-O-(6''-sinapoyl)glucoside	Flavonoids	Flavones	C32H30O15	3	-	138995.9249999999	928340.8664999992	87116.18300000012	2122.5634000000027	2122.5634000000027	2122.5634000000027	25742.34749999978	10612.817000000014	21218.51550000004	2122.5634000000027	2122.5634000000027	2122.5634000000027
MWSHY0053	1	Resokaempherol	Flavonoids	Flavones	C15H10O5	1	2034-65-3	19079.94399999998	28002.207499999844	2182.9987000000197	20818.737500000007	18997.074500000177	23499.5119999999	33624.9	2182.9987000000197	2182.9987000000197	2182.9987000000197	2182.9987000000197	2182.9987000000197
Wasdp03092	1	Isoscoparin 2''-O-glucoside*	Flavonoids	Flavones	C28H32O16	2	97605-25-9	11483.745600000017	11483.745600000017	11483.745600000017	1.1023e+06	567602.1470000007	801118.1809999995	11483.745600000017	11483.745600000017	11483.745600000017	57418.72800000009	95792.3	62677.22600000009
PDP004424	1	Gossypetin 3,8-dimethyl ether 5-glucoside	Flavonoids	Flavonols	C23H24O13	2	-	97976.9	114689.0615000002	74609.38150000008	34456.21649999994	266286.99550000014	81757.27400000003	2764.924599999997	2764.924599999997	2764.924599999997	13824.622999999983	57095.04050000009	2764.924599999997
PDP151601	1	Luteolin 7-(6''-ferulylglucoside)	Flavonoids	Flavones	C31H28O14	2	-	175270.21999999994	359881.51749999786	86554.20400000026	269387.8135000026	437078.974999997	81814.39450000037	4778.912999999973	4778.912999999973	4778.912999999973	4778.912999999973	4778.912999999973	4778.912999999973
MWStz329	1	Isookanin*	Flavonoids	Flavanones	C15H12O6	1	1036-49-3	178982.75700000016	417665.38749999966	333845.5644999998	374404.6169999988	307301.5444999999	96865.7	19373.1	19373.1	229847.31299999967	19373.1	19373.1	19373.1
PDP152904	1	Quercetagetin 7-methyl ether 3-neohesperidoside*	Flavonoids	Flavonols	C28H32O17	1	-	15127.91959999999	15127.91959999999	15127.91959999999	387583.7349999989	352907	132279.99349999998	15127.91959999999	15127.91959999999	15127.91959999999	15127.91959999999	15127.91959999999	15127.91959999999
PDP206155	1	3-(2,3-dihydro-1,4-benzodioxin-6-yl)-2-methyl-4-oxo-6-propylchromen-7-yl propanoate	Flavonoids	Other Flavonoids	C24H24O6	3	-	81271.74800000014	128182.16349999984	103461.37450000035	2495.5642000000157	2495.5642000000157	2495.5642000000157	12477.821000000084	15793.811000000069	21827.556499999857	2495.5642000000157	2495.5642000000157	2495.5642000000157
PDP231290	1	3-(3,4-dihydroxyphenyl)-1-(3,4,5-trihydroxyphenyl)prop-2-en-1-one	Flavonoids	Chalcones	C15H12O6	1	-	93204.45849999998	979174.9095000012	2804195.137500003	1681451.9804999968	2500935.2994999983	150564.37499999994	18640.9	18640.9	18640.9	18640.9	18640.9	18640.9
PDP002481	1	Tricin 5,7-diglucoside	Flavonoids	Flavones	C29H34O17	3	74336-88-2	767431	224582.79699999987	289208.8484999998	1184734.9154999985	44916.559399999984	1791997.0160000003	44916.559399999984	44916.559399999984	44916.559399999984	44916.559399999984	44916.559399999984	44916.559399999984
Zbhp004510	1	Hesperetin-3'-O-glucoside	Flavonoids	Flavanones	C22H24O11	1	-	18599033.97649996	38469450.776000015	13391625.149000015	46019.5999999997	46019.5999999997	46019.5999999997	46019.5999999997	46019.5999999997	46019.5999999997	230097.99999999852	533341.2360000022	351839.27100000024
PDN019098	1	(6-{[2-(3,4-dihydroxyphenyl)-5,6-dihydroxy-4-oxo-4H-chromen-7-yl]oxy}-3,4,5-trihydroxyoxan-2-yl)methyl acetate*	Flavonoids	Flavones	C23H22O13	1	-	11297574.721000046	8117373.595499995	6465700.779499993	19904444.94149992	11082298.497999951	3.35423e+07	5243578.705000002	8055810.457999992	11395292.629500013	36420.994000000115	50540.205000000016	114908.61049999988
MWStz521	1	Quercetin 3-O-(6-O-malonyl-beta-D-glucoside)	Flavonoids	Flavonols	C24H22O15	1	96862-01-0	950385.7095000006	1437342.1404999995	301944.4114999999	2355931.009999996	2202023.275499992	2.86593e+06	590230.8990000022	994372	1424563.667500005	10304.299500000012	13064.58150000005	6513.690999999966
pmn001583	1	Quercetin-3-O-robinobioside	Flavonoids	Flavonols	C27H30O16	1	52525-35-6	17133761.55050008	15406430.108000068	12144810.615999991	23138806.580500085	31366686.10249995	20739991.39300008	1.48541e+07	17637097.93049991	1.76004e+07	102095.37950000004	175946.91150000077	75682.18599999977
Wayn004603	1	Tricetin 3'-glucuronide*	Flavonoids	Flavones	C21H18O13	1	-	53182793.16749997	56704996.98050021	43088105.459000014	60527704.05950005	54310537.14250006	58287090.12049986	39214091.54999995	50095791.56550002	45703085.84500007	484254.8674999996	1027396.4334999956	342485.8955000005
Lmfn003760	1	Quercetin-4'-O-glucuronide*	Flavonoids	Flavonols	C21H18O13	1	201463-36-7	53578024.18249998	56028298.20550021	45871308.75950001	59915557.93200004	56289790.07550006	55640206.09399989	43625544.411000006	42910756.87000002	44614878.50700007	535194.0349999996	916763.162999996	343438.0470000005
ZBN0179	1	Kaempferol-3-O-rhamnosyl(1→2)glucoside	Flavonoids	Flavonols	C27H30O15	2	-	375878.00099999976	243219.52950000032	233211	918518.320500001	314875.7325000001	1465395.9079999991	33023.9	122617.90750000007	139509.5855000001	61778.94249999988	31277.718000000023	64730.74799999994
ZBN0149	1	Laricitrin-3-O-glucoside*	Flavonoids	Flavonols	C22H22O13	1	39986-90-8	1015265.1850000024	3330945.294999996	1614371.0114999998	297994.5324999991	337340.8939999997	212683.92900000085	985384.8760000004	1275908.9799999988	635691.9280000004	71452.11200000018	290401.54050000024	281573.4434999996
Lmtn002997	1	Mearnsetin-3-O-glucoside*	Flavonoids	Flavonols	C22H22O13	1	-	908954.5760000022	3219983.638999996	1.93474e+06	280690.7699999993	337494.22299999965	206379.88700000072	798103.7140000006	1330954.8719999988	710550.8990000003	83632.51800000023	274190.34000000026	213503.34799999977
pme1598	1	Hesperetin-5-O-glucoside	Flavonoids	Flavanones	C22H24O11	2	69651-80-5	1.95815e+07	25880272.75850008	18699227.823500004	18848245.932500023	13196459.514000004	18907929.680999946	1963886.399500004	2746262.5750000016	2825859.083500009	191589.3854999999	170283.1144999993	128804.55700000023
Hmln002199	1	Quercetin-3-O-(6''-O-acetyl)galactoside*	Flavonoids	Flavonols	C23H22O13	1	-	9677890.871000042	8087523.609499995	7285572.114999991	22819627.71499989	11801480.082999956	3.41741e+07	5510219.631500003	6992113.872999994	11800000.959500017	43420.754500000134	43619.28900000004	106743.2089999999
mws0856	1	Quercetin-4'-O-glucoside (Spiraeoside)*	Flavonoids	Flavonols	C21H20O12	1	20229-56-5	1.90821e+07	22990846.81650007	1.86121e+07	18416173.29400004	11320518.512000006	22326727.23499994	2156479.9869999993	2754054.892000002	2929264.1300000036	212813.05849999996	165589.51199999938	110096.79550000012
Waptn04321	1	Tricetin 7-O-glucuronide*	Flavonoids	Flavones	C21H18O13	1	-	50227917.18949997	54850018.32600008	48441834.34500004	54845841.88400007	40187122.38699997	69869107.1244998	35611860.156000115	35881397.15800002	35376109.27900012	421041.67299999984	808339.4509999967	336800.4750000008
ZBN0218	1	Tricin-5-O-Glucoside	Flavonoids	Flavones	C23H24O12	2	32769-00-9	139000.09749999986	145553.34349999976	211455.10700000063	1491403.743499996	1986464.2639999944	1267692.2284999972	143642.1515000004	250711.96349999995	894252.3689999974	71095.43649999988	59560.802499999954	83740.93700000015
Hmcn001884	1	6-Hydroxyluteolin 5-glucoside*	Flavonoids	Flavones	C21H20O12	1	-	14624675.037499992	19650989.70050007	14921921.110000009	14679543.454500018	16185323.608499978	16230205.23899995	1762535.9375000056	2319980.928000001	2294657.581000008	158370.91399999987	150373.51449999935	153724.98800000033
Zbnn005489	1	Limocitrin-7-O-(6''-Acetyl)glucoside	Flavonoids	Flavonols	C25H26O14	2	-	396568.5635000007	712029.8394999999	537171.2260000033	3826763.0190000017	5062316.905999972	1734743.8194999974	75839.04049999994	78187.20000000013	90886.79650000004	10148.422500000011	57583.32099999976	4757.773999999967
pme1605	1	Kaempferol-3-O-robinobioside(Biorobin)*	Flavonoids	Flavonols	C27H30O15	1	17297-56-2	4091109.320499998	5154813.899499993	2954095.8189999987	7040161.51300001	5686242.158000017	5890700.828499992	482515.75100000104	666301.7520000007	689634.0440000007	12267.39699999998	5141.127000000023	18731.773499999912
ZBN0015	1	Luteolin-7-O-glucuronide-(2→1)-glucuronide*	Flavonoids	Flavones	C27H26O18	2	-	454144.1174999997	320689.41150000034	284664	1149418.8945000009	352560.5275000001	1752023.5004999987	23720.588999999985	125797.49850000002	225701.45050000012	58006.28049999989	38024.85900000002	74794.95499999994
Safn007426	1	Naringenin 7-O-β-D-glucoside 6''-acetate	Flavonoids	Flavones	C23H24O11	2	-	419677.1649999997	720876.1615000026	345296	634131.3905000032	372152.18499999976	513984.3975000027	528174.3310000015	533642.4609999998	705530.6560000007	42371.165000000015	22568.752000000033	52512.32550000003
PDN002621	1	Herbacetin 4'-glucoside	Flavonoids	Flavonols	C21H20O12	2	74355-98-9	2440921.3245000043	2387737.930500006	1761493.3594999772	1495025.1894999992	2236523.012999992	1970692.653499987	99653.68649999976	146648.16149999909	100634.6685000002	8394.738500000027	12407.255499999985	16326.770000000037
Hmcn002875	1	6-Hydroxyluteolin	Flavonoids	Flavones	C15H10O7	1	18003-33-3	13963.527999999991	8100.350500000048	10741.667500000063	23582.14100000001	17166.045000000056	35359.53499999976	23768.701000000077	17379.75750000007	18016.224999999973	14583.106000000043	11015.072999999971	5498.963999999982
ZBN0226	1	Tricin-7-O-(6''-O-acetyl)glucoside	Flavonoids	Flavones	C25H26O13	2	-	125306.30000000086	201536.924499998	108354.50400000116	2337059.202999997	1450739.6489999965	1515241.5740000054	98395.47700000028	113093.48400000016	197110.03399999964	9512.52760000008	47562.6380000004	9512.52760000008
Wbtn004381	1	1,3,6,8-tetrahydroxy-2,5-dimethoxyxanthen-9-one	Flavonoids	Other Flavonoids	C15H12O8	3	-	402508.29799999896	496237.05999999936	174426.02699999994	37515.01400000022	38245.6919999999	232550.48600000003	16909.450500000014	60880.773499999705	26314.53350000001	3381.8901000000033	3381.8901000000033	3381.8901000000033
PDN151645	1	Luteolin 3'-(4''-acetylglucuronide)	Flavonoids	Flavones	C23H20O13	2	-	3521057.4140000045	3796472.314499968	2029417.2315000128	1768293.8174999922	1205696.0465000037	1296035.1335000035	315100.93799999874	432875.1785000013	492096.90500000026	63020.18759999974	63020.18759999974	63020.18759999974
Zbrn006627	1	Chrysoeriol-5-O-glucoside	Flavonoids	Flavones	C22H22O11	2	-	129984.7459999998	139624.7815000002	137961.00049999848	20835.471500000065	41973.561500000214	43660.76799999994	97707.27100000063	93402.70249999924	70488.84249999993	4167.0943000000125	4167.0943000000125	4167.0943000000125
HJN051	1	Tamarixetin-3-O-rutinoside	Flavonoids	Flavonols	C28H32O16	1	-	74587.62650000029	287348.6529999997	86105.5049999999	78476.36899999979	253151.0614999994	140930.87449999992	78928.0480000001	44068.83349999997	38986.50000000004	7797.300000000007	7797.300000000007	7797.300000000007
MWStz529	1	Kaempferol-3-O-glucuronide	Flavonoids	Flavonols	C21H18O12	2	22688-78-4	3923278.5055000097	4.02029e+06	2.27814e+06	5506060.840000017	3713727.3260000073	5123796.161499997	215490.41049999988	168578.30349999978	292329.52150000003	33715.660699999964	33715.660699999964	33715.660699999964
Zbjn004445	1	Kaempferol-7-O-glucuronide*	Flavonoids	Flavonols	C21H18O12	2	-	3572721.8435000065	4214355.609500001	1662984.173999999	4896811.7810000125	5305160.678000015	5846358.0109999925	201260.96749999988	216638.12849999932	337521.22900000005	40252.19349999998	40252.19349999998	40252.19349999998
MWSN0067	1	Luteolin 7-O-glucuronide*	Flavonoids	Flavones	C21H18O12	2	29741-10-4	4432300.380000011	3.65667e+06	2112446.5454999995	5446623.099500015	3804990.993500008	5376394.032999997	213586	163614.93349999955	269647	32722.98669999991	32722.98669999991	32722.98669999991
pmn001702	1	Tetahydroxyflavone-7-O-glucuronide*	Flavonoids	Flavones	C21H18O12	2	-	4446225.1100000115	2932003.134999996	1.97002e+06	7951631.974500027	3857718.245000003	6530516.903999997	158542.0750000001	169990.05349999998	225598.68400000012	31708.41500000002	31708.41500000002	31708.41500000002
ZBN0231	1	Vitexin 2''-O-beta-D-glucoside	Flavonoids	Flavones	C27H30O15	2	61360-94-9	110919.97549999991	91450.74400000004	77535.12950000002	279819.2770000003	83101.38350000003	516846.6179999995	16676.501500000002	31506.550499999976	74754.83700000003	23962.86350000004	8143.28	31670
mws2220	1	Gallocatechin 3-O-gallate	Flavonoids	Flavanols	C22H18O11	3	5127-64-0	1165.5910000000003	1165.5910000000003	1165.5910000000003	19210.471499999967	8358.788499999979	19140.97199999999	6271.789000000014	5903.656500000008	5827.955000000003	18060.29699999998	11736.140000000018	21599.314499999964
Lmfn004036	1	Morin 3-alpha-L-lyxopyranoside	Flavonoids	Flavonols	C20H18O11	3	-	126595.6390000004	210360.87699999992	75353.50249999999	202167.83199999915	356885.0529999982	209180.04950000023	20735.385000000057	31832.90800000001	38594.07050000008	4147.077000000011	4147.077000000011	4147.077000000011
mws1290	1	Tribuloside*	Flavonoids	Flavonols	C30H26O13	1	20316-62-5	479423.3614999936	584143.1010000018	428568.0750000044	860042.1970000012	967216.4215000032	933426.7889999944	467149.6905000063	555917.5345000013	722573.7029999952	76654.63799999909	76654.63799999909	76654.63799999909
pmb3019	1	Chrysoeriol-7-O-homovanillic acid	Flavonoids	Flavones	C25H20O9	3	-	184437.8719999992	226164.21399999977	137661.39050000106	27219.17200000022	38878.64400000027	47610.0190000006	119593.93900000092	147349.57699999918	96178.70150000026	5443.834400000044	5443.834400000044	5443.834400000044
mws0036	1	Hesperidin	Flavonoids	Flavanones	C28H34O15	3	520-26-3	38921.81400000002	116657.64900000008	49000.0669999999	636573.5110000024	883904.8174999965	749256.6765000005	64743.864000000125	70815.94449999995	203390.4600000013	7784.3628000000035	7784.3628000000035	7784.3628000000035
Safn006298	1	Myricetin 7,4'-dimethyl ether 3-galactoside	Flavonoids	Flavonols	C23H24O13	2	-	687016.9759999986	1170854.714500001	440432.37000000064	1147041.1329999983	2703673.5404999987	881970.2594999978	38320.56949999983	44894.892000000094	28375.787499999977	63191.78000000005	126860.5974999999	63310.01700000017
Lmsn002815	1	Kaempferol-3-O-rutinoside*	Flavonoids	Flavonols	C27H30O15	1	17650-84-9	1561713.6734999986	1865714.2604999968	1102209.8434999993	1970518.2000000032	1680077.1315000048	2293861.7414999967	165696.8135000002	215827.4335000004	268699.37750000024	33139.36270000004	33139.36270000004	33139.36270000004
Lamn005190	1	Glucosyl isomucronulatol-7-O-glucoside	Flavonoids	Other Flavonoids	C29H38O15	2	-	50765.07599999983	153351.57600000026	25315.700499999853	133675.03400000033	457365.01200000406	184709.65500000087	29181.708999999828	72539.78450000027	126987.2875000005	5063.1400999999705	5063.1400999999705	5063.1400999999705
Lmfn005486	1	Kaempferol-3-O-sulfonate	Flavonoids	Flavonols	C15H10O9S	1	-	16468678.048000025	20215489.87149988	7273765.412499998	8285.467500000032	1216833.0379999997	394132.6529999997	1301012.6205000018	1963570.0265000009	612881.0319999997	5727.47899999998	7533.150500000003	3963.296499999991
Saln003976	1	Isoorientin 7-O-sulfate*	Flavonoids	Flavones	C21H20O14S	2	-	1644668.6225000045	2783650.8404999967	754098.4874999997	4323.057000000011	21803.19449999995	21615.285000000047	60681.73050000004	90518.71850000005	45941.35649999995	4323.057000000011	4323.057000000011	4323.057000000011
Rln002079	1	C-Glucosyl-6-Luteolin-O-Sulfate*	Flavonoids	Flavones	C21H20O14S	2	-	1582423.7405000045	2345713.2849999983	710243.2029999995	4261.255999999985	18028.85999999996	16941.67200000005	63305.925500000085	113865.11100000006	852.251199999997	852.251199999997	852.251199999997	852.251199999997
Lcfn086739	1	Plantaginin	Flavonoids	Flavones	C21H20O11	1	26046-94-6	3407034.0650000083	2264806.610000001	1754505.1669999994	2958709.0915000113	1193557.6330000015	3689551.162499997	121225.31459999994	121225.31459999994	121225.31459999994	121225.31459999994	121225.31459999994	121225.31459999994
Lmjn005592	1	Cirsilineol	Flavonoids	Flavones	C18H16O7	1	41365-32-6	47482.74699999987	63868.71099999992	52213.151999999856	129978.66200000134	181885.0035000009	98669.11450000068	9077.944199999922	9077.944199999922	9077.944199999922	9077.944199999922	9077.944199999922	9077.944199999922
Wahsn07846	1	Isorhamnetin 3-O-(3'-O-p-coumaroyl,6'-O-acetyl)-glucoside	Flavonoids	Flavonols	C33H30O15	2	-	345121.01900000003	600750.3070000025	359793.08150000084	2352.036100000008	12765.448000000108	2352.036100000008	49355.158000000185	84817.3	11760.180500000042	2352.036100000008	2352.036100000008	2352.036100000008
PDN196560	1	6,7-dihydroxy-3,8-dimethoxy-2-phenyl-4H-chromen-4-one	Flavonoids	Flavonols	C17H14O6	2	-	47002.532999999865	52741.55099999988	54800.526999999805	1525.9102000000105	8839.018999999937	1525.9102000000105	17541.195999999993	25188.46899999992	7629.551000000051	1525.9102000000105	1525.9102000000105	1525.9102000000105
ZBN0122	1	Quercetin-3-O-(2''-O-p-Coumaroyl)galactoside	Flavonoids	Flavonols	C30H26O14	2	-	349391.63950000005	417543.8990000043	377649.86649999744	4603.23	23016.1	4603.23	80917.90450000015	98594.64699999931	34859.044499999865	4603.23	4603.23	4603.23
mws1454	1	Persicoside	Flavonoids	Flavanones	C23H26O11	3	28978-03-2	4190434.746499951	5330921.629499987	2955645.2400000314	9276.33499999993	249898.9084999991	9276.33499999993	290741.9380000045	547210.1955000014	46381.67499999965	9276.33499999993	9276.33499999993	9276.33499999993
Wasyqn4107	1	Quercetin-3-O-arabinoglucoside	Flavonoids	Flavonols	C26H28O16	1	23284-18-6	1183.4000000000003	1183.4000000000003	1183.4000000000003	549876.870000003	420744.67799999897	373597	5917.000000000003	6656.422499999966	96134.00000000007	1183.4000000000003	1183.4000000000003	1183.4000000000003
HJN087	1	Naringenin-4'-O-glucoside*	Flavonoids	Flavanones	C21H22O10	2	-	52393.335500000285	85117.46699999963	79482.47249999919	8485.43899999994	1433.0334999999975	7165.167499999989	18068.82949999996	22457.769999999862	30361.435500000098	1433.0334999999975	1433.0334999999975	1433.0334999999975
Zbjn004215	1	Kaempferol 3-O-beta-D-glucosyl-(1->2)-beta-D-glucoside	Flavonoids	Flavonols	C27H30O16	1	19895-95-5	674.7646000000018	674.7646000000018	674.7646000000018	65838.52649999976	5024.369999999978	60326.378499999846	674.7646000000018	674.7646000000018	674.7646000000018	3373.8230000000085	15146.20350000002	6710.84949999998
Lmpn006208	1	8-Methoxykaempferol-7-O-rhamnoside	Flavonoids	Flavonols	C22H22O11	2	-	44703.837500000125	47592.01099999953	44695.23450000041	9212.329999999918	32826.000000000306	27747.486000000103	1842.4659999999835	1842.4659999999835	1842.4659999999835	1842.4659999999835	1842.4659999999835	1842.4659999999835
Wahsn07955	1	Kaempferol-3-O-(4'-O-p-coumaroyl,6'-O-acetyl)-glucoside	Flavonoids	Flavonols	C32H28O14	2	-	32029.604499999972	56725.965000000106	31814.875499999933	983.0468999999972	983.0468999999972	983.0468999999972	983.0468999999972	4915.234499999987	983.0468999999972	983.0468999999972	983.0468999999972	983.0468999999972
ZBN0299	1	Apigenin-7-O-(2''-glucosyl)arabinoside	Flavonoids	Flavones	C26H28O14	2	-	176038.80099999995	437696.01150000095	309418.23399999994	29737.177000000087	13304.778499999977	16986.999999999953	2660.955699999995	2660.955699999995	2660.955699999995	2660.955699999995	2660.955699999995	2660.955699999995
Wasyqn5239	1	Luteolin 7-(2-sulfoglucoside)	Flavonoids	Flavones	C21H20O14S	2	207683-70-3	105821.34650000028	133432.65299999985	47981.45650000003	3090.054299999999	3090.054299999999	3090.054299999999	3090.054299999999	15450.271499999995	3090.054299999999	3090.054299999999	3090.054299999999	3090.054299999999
Safn007737	1	Myricetin 5-methyl ether 3-O-galactoside	Flavonoids	Flavonols	C22H22O13	2	-	52183.817999999716	54099.54699999988	30491.39000000005	7512.876500000019	1404.4309999999969	1404.4309999999969	1404.4309999999969	7022.154999999985	1404.4309999999969	1404.4309999999969	16384.077500000032	1404.4309999999969
Lmmn006022	1	Rhamnetin-3-O-rhamnoside	Flavonoids	Flavonols	C22H22O11	3	20188-83-4	43096.651499999614	48058.81549999992	30041.830000000064	1329.6495000000025	1329.6495000000025	1329.6495000000025	1329.6495000000025	1329.6495000000025	1329.6495000000025	1329.6495000000025	1329.6495000000025	1329.6495000000025
Wtmn002164	1	3,4-dimethoxy-2-[(3,4,5-trihydroxy-6-{[(3,4,5-trihydroxy-6-methyloxan-2-yl)oxy]methyl}oxan-2-yl)oxy]xanthen-9-one	Flavonoids	Other Flavonoids	C27H32O14	2	-	32547.5	44528.84799999999	21219.193499999983	2272.004499999999	2272.004499999999	2272.004499999999	15702.389999999985	2272.004499999999	2272.004499999999	18403.080500000025	38460.31700000006	2272.004499999999
MWSslk237	2	Homoplantaginin*	Flavonoids	Flavones	C22H22O11	1	17680-84-1	53147173.60000003	24019265.05649999	38898941.39899997	1983834.6169999945	3918710.1454999982	1.28666e+07	50144823.4424998	52235758.10300016	30606952.198499978	518323.5000000008	411305.65100000217	511291.24000000046
PDP002581	2	Isokaempferide 7-glucoside*	Flavonoids	Flavonols	C22H22O11	1	13454-27-8	52199179.75050003	26310935.90149999	43963173.45599997	2037161.2949999943	4146942.4159999993	1.29795e+07	51451241.6464998	48354825.21900015	36879198.43249996	542623.2990000007	460599.0300000022	643309.6950000004
Zmgp004060	2	paratensein-7-O-glucoside	Flavonoids	Isoflavones	C22H22O11	3	-	46358553.03700003	51908925.41499996	55751767.95949996	8808584.49899997	10510099.408999996	1.41232e+07	51489563.05299979	50467735.97600015	55899250.71449995	455368.7450000003	585792.011000003	817422.2610000008
PDP152672	2	Stachannin:Scutellarein 4'-methyl ether 7-O-glucuronide:Scutellarein 4'-methyl ether 7-glucoside*	Flavonoids	Flavones	C22H22O11	1	35536-70-0	48421369.99800002	54727671.60499997	57045734.24649996	9652202.01149997	11508721.681999994	1.42984e+07	48422314.6439998	46821672.74400014	48170766.64799996	416858.89800000034	407337.004500002	717821.3800000006
MWStz559	2	Quercetin-3,7-Di-O-glucoside	Flavonoids	Flavonols	C27H30O17	1	6892-74-6	5350773.502999998	4437063.0249999985	2353954.197000001	1943912.926000004	2200730.8490000004	4167839.784500008	7357479.523499982	8780773.765499998	13977498.936999995	13796.39900000001	14467.73750000002	11806.799999999988
Zmhp003514	2	6,7,8-Tetrahydroxy-5-methoxyflavone*	Flavonoids	Flavones	C16H12O6	1	-	502505.8010000032	297079.0775000013	262209.1515000009	24008.25649999993	47172.152000000584	34923.02749999996	5878959.617500013	7377455.863999999	5854189.494500025	64415.55950000013	92770.04949999976	125197.71649999902
PDP158281	2	3-oxo-3-[[(2R,3S,4S,5R,6S)-3,4,5-trihydroxy-6-[5-hydroxy-3-(4-hydroxy-3-methoxyphenyl)-4-oxochromen-7-yl]oxyoxan-2-yl]methoxy]propanoic acid	Flavonoids	Isoflavones	C25H24O14	3	-	8657903.069000022	15537775.741000002	7.74009e+06	2066623.192499999	3437360.7454999937	1735987.4665000038	63154814.89599988	27474060.62699997	69050736.14200008	2088311.4395000087	2728692.146499996	3747902.877999994
PDP151665	2	Kaempferol 3-(6''-ethylglucuronide)*	Flavonoids	Flavonols	C23H22O12	1	93753-27-6	1007480.0000000042	1183200.9420000005	722346.3574999989	1162559.4094999975	1466626.9564999975	811405.162000002	21369124.52199998	17492757.65549998	35058393.53700003	1392325.8600000031	310355.1025000002	221933.68099999972
Lmmp002995	2	Quercetin-7-O-(2''-malonyl)glucosyl-5-O-glucoside	Flavonoids	Flavonols	C30H32O20	2	-	870314.2035000003	941639.6865000004	717873.7355000002	3806870.249500005	2277851.362499997	4387776.303999998	2154787.3559999983	2.66162e+06	12889301.589999994	50731.258000000016	260250.53499999965	86365.8710000001
MWStz374	2	Chrysin-7-O-Glucuronide	Flavonoids	Flavones	C21H18O10	3	35775-49-6	190516.52900000007	164167.10349999947	104669.21499999995	32100.072000000087	87926.5300000005	38515.857499999904	628029.4049999996	641802.9380000007	746215.3195000031	36414.782500000016	55674.6165000001	35286.933000000085
PDP256551	2	[2-[4-(5,7-dihydroxy-4-oxochromen-2-yl)-2-methoxyphenoxy]-4,5-dihydroxy-6-(hydroxymethyl)oxan-3-yl] acetate	Flavonoids	Flavones	C24H24O12	2	-	92891.52950000016	171339.2129999995	90907.67800000009	27281.41000000013	84621.92299999952	35868.322000000066	1325068.0490000057	830702.0424999925	2580034.9914999995	75715.3985000001	120673.39500000035	275904.8995000009
PD0600733	2	Apigenin 7-[6''-(3-Hydroxy-3-methylglutaryl)glucoside]	Flavonoids	Flavones	C27H28O14	1	173356-77-9	8.60903e+06	12507912.170499984	14063599.926999936	21796.10850000001	1051275.2920000008	659633.9394999989	43079354.63950038	49658392.81099983	47765296.25850004	246233	61693.461499999765	69976.5
mws0043	2	Nobiletin*	Flavonoids	Flavones	C21H22O8	1	478-01-3	29539.58449999993	32376.887500000004	38266.95249999995	22811.425000000072	30309.001500000013	63229.882499999905	16158.73749999989	21755.385500000048	22340.26599999979	91933.8725000004	87780.5819999997	88723.28599999976
MWSHY0189	2	Apigenin 7-O-beta-D-glucoside*	Flavonoids	Flavones	C21H20O10	1	578-74-5	38463358.01000003	50630683.64749994	49753056.50999989	1301729.8069999977	4443226.451500001	629786.7815000003	44391285.53350008	32278239.32550008	2.82668e+07	2172103.249000006	334725.2830000001	245665.11850000013
Lmlp005572	2	Galangin 7-glucoside*	Flavonoids	Flavonols	C21H20O10	1	-	35954118.29250003	53938178.57249992	47410199.8649999	1088847.4224999978	4604034.0885000015	693979.8945000003	35731394.37650007	36200124.88850009	2.77513e+07	1954402.4410000057	458663.0504999998	259626.39200000005
PDP002944	2	Chrysoeriol 6-C-glucoside-8-C-arabinopyranoside	Flavonoids	Flavones	C27H30O15	2	87261-15-2	199185.47199999983	167318.2920000001	115888.56650000006	233909.98350000056	74890.97049999995	147814.3040000003	6335254.175999988	6238548.7705000015	11496167.881500006	187182.19900000017	316580.31350000034	465594.19849999953
Ladp007978	2	5,7,8,3',4',5'-hexamethoxyflavone*	Flavonoids	Flavones	C21H22O8	1	-	19670.38150000009	13817.723499999953	23844.33800000001	9941.018500000037	11682.960999999996	41972.72249999997	12357.332999999991	11503.26600000002	13827.2449999999	55516.957000000206	34811.250500000024	52212.06749999988
Lmgp004731	2	Genistein-7-O-galactoside	Flavonoids	Isoflavones	C21H20O10	3	-	53738130.49450005	56312427.20899993	60247567.10599988	1877755.9999999965	3578220.396000001	2657324.9690000005	33251401.56999995	41890558.36250012	67029788.06099995	2504996.771500007	1190670.5635000002	615543.6585000001
Lajp004824	2	Medicarpinglucoside	Flavonoids	Isoflavones	C22H24O9	3	-	53750993.70850004	49514429.21099995	55964900.75599989	1671135.3684999968	3834069.350000002	1.42595e+06	31454397.14849997	34125153.60300009	62829867.28499995	1841814.609000005	869484.5895000005	618105.9350000003
PDP150446	2	Isorhamnetin-3-O-(3''-acetylglucoside)	Flavonoids	Flavonols	C24H24O13	2	-	5958531.858000016	5131949.840500017	4914033.969000028	3335544.4324999987	6151242.574000005	10699021.529499983	19740559.902000044	15608951.977499988	7952863.426999947	210086.4485000001	296469.36449999857	37834.47449999984
MWSHY0009	2	Diosmetin*	Flavonoids	Flavones	C16H12O6	1	520-34-3	490419.5550000025	251698.7165000011	233827.0230000009	22447.03749999998	69078.6070000007	33237.971000000034	6087019.359000012	7131801.689999998	5558592.783000023	56152.61250000013	89759.29599999961	126498.5779999993
MWSHC20110	2	8-Methoxyapigenin*	Flavonoids	Flavones	C16H12O6	1	57096-02-3	542330.2490000013	222029.52250000136	193634.3090000004	17097.40249999996	48513.905999999835	38814.338999999934	6339388.107499988	7516136.409500034	4981754.457000037	64659.42950000022	90083.4665000002	119725.68299999872
PDP243769	2	3,5-dihydroxy-2-[3-hydroxy-4-[(2S,3R,4S,5S,6R)-3,4,5-trihydroxy-6-(hydroxymethyl)oxan-2-yl]oxyphenyl]-7-methoxychromen-4-one*	Flavonoids	Flavonols	C22H22O12	2	-	757810.6849999998	770685.7080000014	627468.859000001	217710.24149999965	400717.42450000055	300518.5620000003	4277213.952500011	3901262.745499992	5065309.030500004	49951.29099999993	91142.72650000028	29976.40999999996
PD0823048	2	Pollenitin-3-sophoroside*	Flavonoids	Flavonols	C28H32O17	1	-	853412.4549999997	1331231.8355000026	477008.69100000063	326732.5074999995	962799.7150000012	314419.24600000033	8552958.829000022	5539905.761999989	10449895.953500014	61130.12799999992	208878.4525000007	85910.10999999991
Lmsp003252	2	Isorhamnetin-3-O-sophoroside*	Flavonoids	Flavonols	C28H32O17	1	-	765253.1889999997	1306806.1215000025	677121.024500001	375574.4309999993	788310.2880000011	292230.70550000033	8631626.420000022	5546959.159999986	10517028.49300001	32726.08799999996	208538.45450000075	53853.67299999993
Lahp002857	2	Epicatechin-(4β→8)-epigallocatechin	Flavonoids	Flavanols	C30H26O13	3	-	145453.23349999994	117954.04950000026	116361.43500000026	100371.99999999977	24778.87400000004	45424.48050000003	744105.4620000022	1140649.282499997	1375855.1630000018	256402.4124999997	524884.7485000018	430097.6514999995
pmp001311	2	6-Hydroxykaempferol-6,7-O-diglucoside*	Flavonoids	Flavonols	C27H30O17	1	-	4640897.875999998	3888841.5404999983	2685826.180000001	2380955.295000004	2918135.0740000005	4809603.441000008	9668691.269999975	10304475.779499996	17313589.986999996	48399.46100000004	33370.947000000044	27259.010499999968
Cmhp002692	2	Madreselvin A*	Flavonoids	Flavonols	C28H32O17	1	188682-83-9	604212.5174999993	672704.9040000009	544332.0939999998	207761.65350000004	488701.03200000065	318686.78500000056	3521568.4195000036	3618991.683499999	2794722.5914999987	25959.264000000025	140140.9090000003	46041.43500000004
MWSHY0037	2	Isoliquiritigenin	Flavonoids	Chalcones	C15H12O4	1	961-29-5	28128.48300000017	22401.06949999992	36714.7739999998	25271.6229999997	22937.27799999984	26727.099999999933	1203780.9439999915	1535090.2784999872	1379456.3600000085	55231.214999999786	88412.48000000026	59317.15049999944
PDP153963	2	Genestein G1	Flavonoids	Isoflavones	C21H20O9	3	-	83823.13300000003	75443.0564999999	43898.96399999997	18837.75050000001	25825.880499999992	21311.48050000001	21973.79799999997	17106.85950000001	12540.783500000003	834911.9545000022	1489560.276499999	4491271.164000014
PDP002490	2	5,6,7-Trihydroxyflavone 7-(6''-malonylglucoside)*	Flavonoids	Flavones	C24H22O13	1	-	1766522.2655000002	4276737.191499996	1889239.184999992	133305.2254999999	194898.4685000002	171968.94549999986	98847327.02000032	52034489.3194999	54906857.58250006	585889.4209999987	390798.55899999954	246821
PDP001134	2	isorhamnetin-7-O-(6''-O-malonyl)-glucoside	Flavonoids	Flavonols	C25H24O15	2	-	155789	236333.49999999953	288736.30249999964	121667.77000000008	233617.7875000004	138325.79650000003	9549697.112999983	10250354.646500006	11074720.521499991	38824.86450000007	67616.24449999997	71926.40850000014
PDP151552	2	Apigenin 7-(2''-glucuronosyllactate)*	Flavonoids	Flavones	C24H22O13	1	126394-92-1	10866837.599000003	12906398.443999987	7001415.78199997	604837.6414999993	475476.6105000003	609902.2399999992	14416960.108000029	20030854.22349996	19385057.027500007	1823744.5600000003	747843.7914999961	414675.9229999999
MWStz538	2	3',4',5,5',6,7-Hexamethoxyflavone*	Flavonoids	Flavones	C21H22O8	1	29043-07-0	14614.964000000042	18146.94649999992	25076.37100000004	11484.604000000032	16387.37449999991	43509.917999999954	7752.131499999989	10554.023000000032	12411.68399999992	58399.448500000246	63617.51100000001	35324.947999999946
Wagp004984	2	Limocitrol 3-Glucoside*	Flavonoids	Flavonols	C24H26O14	2	-	2223581.8689999986	1559363.9365000029	2036774.6660000023	2658404.257000004	2744152.634999996	2.59541e+06	1775135.270999999	2134437.5139999967	2797987.724000003	5626845.767499999	3946976.757499994	4601914.740000003
MWSslk210	2	Irigenin	Flavonoids	Isoflavones	C18H16O8	3	548-76-5	199472.90900000025	162801.2269999984	580004.8435000016	24391.95449999999	221460.79300000012	141232.27100000024	899298.0455000084	1285829.5985000008	623921.5734999961	38846.43599999984	45472	15615.543500000069
MWS20151	2	Apigenin	Flavonoids	Flavones	C15H10O5	1	520-36-5	105418.36449999997	54348.48549999975	64837.11350000003	121914.55900000111	148836.78850000133	170816.0679999994	3779841.946000007	3024420.7920000087	4117504.819000026	40180.07400000015	25299.66800000003	21194.09349999996
PD0384129	2	4,6'-DIMETHOXY-2'-HYDROXYCHALCONE	Flavonoids	Chalcones	C17H16O4	1	-	36867739.08099938	42269367.52850039	35509748.819000185	368611.3810000043	5088228.451999932	2500055.6419999967	44298397.98499943	48076311.83899979	40221161.75400042	2510354.982500012	1515673.6155000397	3043938.882500012
Lmmp003903	2	Kaempferol-3-O-(2''-O-acetyl)glucoside*	Flavonoids	Flavonols	C23H22O12	1	-	657384.3210000003	330650.8790000003	349304.8579999994	636899.2859999993	227449.52549999987	2571565.287999996	46901478.778000005	33464695.04449996	32717185.196000017	839122.9880000029	206285	121407.49999999977
WapTKC075800	2	Isoflavone glycoside	Flavonoids	Isoflavones	C21H20O10	3	34307-23-8	53987682.97750004	51644843.23899996	63361228.03749987	2134882.989999996	3.66251e+06	1383472.3190000004	38052411.72599996	33310773.981000096	65459810.86399996	2408613.6300000064	847169.2505000007	675486.4840000003
PDP157033	2	Isolimocitrol-3-beta-D-glucoside*	Flavonoids	Flavonols	C24H26O14	2	31564-32-6	1147597.1239999991	2717877.081500006	2838479.516500005	3088440.9120000037	3211295.675499999	1.88329e+06	2041375.1009999984	3061618.359499998	1771492.3110000012	6118949.577499995	5125574.729999993	6514136.638000008
PDP001555	2	quercetin 3-O-(2''-O-malonyl)glucoside*	Flavonoids	Flavonols	C24H22O15	1	-	27272592.96450002	21903812.992000043	7544560.595000005	48816699.35950006	48666358.91749989	43791104.11949999	48468756.35199994	49363455.75699998	57281463.94099998	415422.5550000004	698511.238999998	895071.2585000015
pmb0608	2	Chrysoeriol-7-O-(6''-malonyl)glucoside	Flavonoids	Flavones	C25H24O14	1	-	20911895.40200009	21695588.48750002	17413011.313499983	2697597.4284999957	4265930.483999994	2490313.079000004	38763594.44550011	65682446.28949986	29465951.497500025	2418459.433000004	4834680.404499977	7811825.071999998
pmp000579	2	Diosmetin-7-O-galactoside*	Flavonoids	Flavones	C22H22O11	1	-	36905779.11349997	59445783.72250002	31209974.262000013	4003914.953000001	6238382.750000007	4071969.117999998	38475950.62599988	33832264.768500075	46244658.736000106	418188.9609999993	1469335.2080000069	1127687.908000001
Hmzp004605	2	Ladanetin-6-O-β-D-glucoside*	Flavonoids	Flavones	C22H22O11	1	-	36912939.285499975	57463648.15200003	34151007.10300002	3908577.5135000017	12446730.70950002	3975406.049499999	32227502.732499897	32882428.333000075	43619304.22850009	465239.23999999935	1526261.202500008	1213185.074500001
MWSslk013	2	Tectoridin	Flavonoids	Isoflavones	C22H22O11	3	611-40-5	37615715.35849997	58911024.27900002	31347325.65100003	4293106.8840000015	11487500.196000015	3970934.5109999985	35365170.25799988	35691111.19250008	46927776.2045001	513116.4564999992	1683734.002500007	1182408.997500001
MWStz547	2	Yuanhuanin*	Flavonoids	Flavones	C22H22O11	1	83133-14-6	40933606.43149997	57962512.14300003	32760676.94350003	4113817.526000002	10824423.247000016	3827998.1614999985	33537391.35799989	35239863.45750008	45729928.23700009	590798.1169999993	1773807.1240000082	1129786.0745000008
Zbsp003407	2	Vicenin-2	Flavonoids	Flavones	C27H30O15	3	23666-13-9	52001.7	67014.9430000001	25076.20750000004	29588.707499999942	18033.371499999983	27763.120500000008	207791.9375000004	352138.8514999995	501365.9960000004	102236.65249999982	189227.9380000004	125597.5449999998
PDP002933	2	Orientin 4'-glucoside*	Flavonoids	Flavones	C27H30O16	1	-	917246.2515000004	1585119.500000001	590670.0060000017	2357234.006000002	339613.7729999997	563803.4179999996	10662853.279500006	10493060.797999987	31152685.73900004	69614.34350000005	80189.2150000001	214869.2155000002
Sadp004354	2	Herbacetin 8-gentiobioside*	Flavonoids	Flavonols	C27H30O17	1	-	4627504.878999999	2870502.129999999	2.21555e+06	1884573.2680000032	2302060.856000001	4240838.181000008	7669001.410999983	7962157.578999996	10121627.390999995	25408.852000000035	20394.793000000005	11599.007999999989
Hmlp003068	2	Meratin*	Flavonoids	Flavonols	C27H30O17	1	27215-04-9	3329243.0424999995	4567103.435499996	2179322.2515000007	2227956.025500004	4061606.9880000018	2695487.0170000046	5560537.027999987	5519098.777499996	11073739.489499992	31520.01500000002	32621.530500000033	10466.641499999989
Zajp002650	2	Vicenin 2	Flavonoids	Flavones	C27H30O15	3	-	80160.4	84536.39299999995	43750.64100000003	190527.32000000012	43175.49850000005	105347.79550000014	1486819.6064999965	1758085.455499999	3159737.998499999	107238.90300000017	108425.61650000018	162153.00649999973
Hmgp001902	2	Pectolinarigenin-7-O-glucoside	Flavonoids	Flavones	C23H24O11	3	-	142626.76150000005	65311.08999999997	102788	130540.77399999992	121851.54450000018	236693	330539.76599999977	193093.70749999984	169159.83499999993	2135797.665500004	505142.1464999982	963908.406500002
pmf0472	2	Apigenin 7-O-[beta-D-apiosyl-(1->2)-beta-D-glucoside]	Flavonoids	Flavones	C26H28O14	3	26544-34-3	223015	592457.6735000011	316828.15300000034	80138.97650000016	66971.84799999985	42090.8	67034	51991.72099999988	1068601.2350000013	45662.07749999998	522762.4539999982	8418.17
PDP022869	2	3,4'-dimethoxy-2'-hydroxychalcone	Flavonoids	Chalcones	C17H16O4	1	-	97774.74999999849	120917.57800000109	91957.483500001	995.4584000000316	12826.631999999912	7596.40500000008	175528.2729999982	208399.622499997	181203.04650000212	8457.348500000116	4977.292000000158	10924.36150000012
Hmhp005160	2	Rehderianin I*	Flavonoids	Flavones	C17H14O7	1	90965-30-3	19867.972500000054	15845.314999999917	16894.58699999996	167064.58249999868	172397.16649999894	124215.93399999964	610647.145999996	1091098.40999999	404352.398500003	23119.97049999985	87951.9075000003	12017.659999999956
Zbnp004170	2	Eriodictyol-3'-O-glucoside*	Flavonoids	Flavanones	C21H22O11	1	-	3344126.7059999993	16020596.921500018	5220772.831500001	4704746.775000004	5673485.783500003	936994	19400012.53299998	19829956.967999995	25342622.993000004	725376.6850000003	105518.5000000002	129277.53449999998
PDP010789	2	6''-O-Acetyltrifolin	Flavonoids	Flavonols	C23H22O12	2	295323-77-2	1039079.5365000037	1228289.8345000006	685428.2259999989	1356298.884999997	1406657.183999998	866085.5285000022	17113953.44999998	12728680.392499989	33617910.211000025	1320891.2340000027	335511.0385000005	278714.8234999997
MWSmce498	2	Apigenin 7-O-neohesperidoside*	Flavonoids	Flavones	C27H30O14	1	17306-46-6	3157851.267500004	1142759.9644999998	2195761.8694999986	120112.32899999994	99178.75800000016	221827.5074999999	1804973.664499998	1594780.0144999996	3765630.6284999982	179369.20850000024	58723.458499999826	5219.500000000011
Rdp05412	2	Oxytroflavoside D*	Flavonoids	Flavonols	C28H30O15	1	1391144-83-4	4271823.117000019	2673189.982000001	3600465.7444999977	11090.830999999976	1243886.7659999984	1779868.8430000043	21108196.302499995	33413302.30099995	8332009.852500007	63345.623000000225	12066.922499999995	2218.166199999995
Sadp003982	2	6-Hydroxykaempferol 3-methyl ether 6-glucoside*	Flavonoids	Flavonols	C22H22O12	2	-	580240.3494999998	471085.8840000008	659815.3880000011	151912.78949999975	497517.16800000047	323737.41850000026	5601027.387000015	2787793.175999995	5247564.8065000065	13002.293999999983	129436.49900000036	23932.492999999984
PDP151716	2	Herbacetin 3-glucoside*	Flavonoids	Flavonols	C21H20O12	1	-	7603140.2514999965	2949812.7424999983	2531306.3265000004	1601442.1410000017	2385739.2950000004	3548129.242500006	8846533.666499978	6632346.601499997	12320957.682999996	21516.621000000017	48742.95250000001	22366.35999999998
PDP065806	2	Isoquercetrin*	Flavonoids	Flavonols	C21H20O12	1	-	4408719.131999998	4654950.308499995	2990480.4720000005	1376763.8235000006	3153583.7520000013	2614858.122000004	6142481.957999987	4359122.216999996	8358099.386499993	30897.33150000001	48032.89299999999	31151.366999999984
Zbsp002894	2	Lucenin-2	Flavonoids	Flavones	C27H30O16	1	29428-58-8	26876.11349999999	18989.81550000002	18850.4	17579.790500000032	8339.594000000005	14763.341999999982	536733.8855000007	535247.7940000009	806584.9665000016	22372.45099999999	36925.49699999995	28206.298500000023
MWSHY0069	2	Hispidulin*	Flavonoids	Flavones	C16H12O6	1	1447-88-7	521805.3770000012	219842.58200000128	228569.45950000023	7961.824500000006	52608.999999999745	29591.484999999913	6134855.27099999	7947865.055500032	4944569.172000037	50592.67600000013	83738.57500000014	116642.9539999986
PDP002822	2	Rhamnocitrin 3-(6''-acetylglucoside)	Flavonoids	Flavonols	C24H24O12	2	123442-25-1	931254.970999998	1060994.1339999991	897999.1489999972	22297.01649999988	177271.48399999837	77772.81800000019	1217947.7020000014	1185528.5804999832	906308.5739999992	207.50369999999933	1037.5184999999965	25140.40500000032
PD0209862	2	Chiirirhamnin	Flavonoids	Flavonols	C27H30O15	1	195450-50-1	587767	658664.4150000013	378547.3375000008	462733.499999999	75699.49550000009	204691.7315000001	2746490.924000008	4270356.494999988	6003356.28750001	1218665.3174999985	2056536.5045000075	2938303.0149999964
mws0062	2	Orobol	Flavonoids	Isoflavones	C15H10O6	3	480-23-9	288833.91450000124	117924.09399999976	68554.04200000004	28190.11400000001	30057.431000000015	41517.59600000003	6644838.602500022	7071981.7189999325	7057617.590999992	154358.60450000054	62084.258000000125	39801.9
Lmdp003110	2	2,6,7,4'-Tetrahydroxyisoflavanone	Flavonoids	Isoflavones	C15H12O6	3	-	82605.25750000004	65617.02099999982	61154.99999999986	195334.57450000016	96910.12000000016	127321.65750000007	343201.5484999995	544808.1775000003	468319.49899999966	23044.74050000008	19595.49999999998	22615.63550000004
PDP226159	2	3,5,6,7,8-pentamethoxy-2-(2-methoxyphenyl)chromen-4-one*	Flavonoids	Flavonols	C21H22O8	1	-	17376.285500000064	16873.588500000023	17740.9	7935.000000000042	4864.447999999958	36689.284499999965	7309.417000000024	11409.43250000002	23259.187999999736	36794.781000000025	45773.56050000006	36532.452499999934
MWStz433	2	Iristectorigenin A	Flavonoids	Isoflavones	C17H14O7	3	39012-01-6	15635.02900000005	14595.39899999992	25168.11500000003	145736.96649999882	144896.3179999991	112676.68699999964	526291.9369999965	899913.395999991	346097.6820000027	16998.557999999866	63785.04600000018	9424.717499999964
PDP191569	2	3-(2,3-dihydro-1,4-benzodioxin-6-yl)-7-hydroxy-2-methyl-6-propylchromen-4-one	Flavonoids	Other Flavonoids	C21H20O5	3	-	23470.4915000003	30412.906499999503	14170.052999999947	16232.17450000012	11124.315000000008	17766.666499999865	80619.34300000018	70460.3344999988	64507.07099999952	14387.125000000093	12644.41600000004	13699.581499999857
MWStz377	2	Isovitexin-2''-O-rhamnoside (2''-O-alpha-L-Rhamnopyranosyl-isovitexin)*	Flavonoids	Flavones	C27H30O14	3	72036-50-1	1.49397e+06	1531323.9825000032	2918187.5900000036	135471.0005000003	123046.57549999964	87355.68699999998	1.32536e+06	925072.0384999976	4465920.628000005	286839.8864999998	21177.99999999994	4235.599999999989
pme3227	2	Vitexin 2''-O-beta-L-rhamnoside*	Flavonoids	Flavones	C27H30O14	3	64820-99-1	1.46836e+06	1677976.776000003	2910950.7665000036	156623.13100000028	121338.49999999964	136756.10199999996	1.05455e+06	1060659.7789999968	4199566.286500005	295631.2214999998	26420.47399999992	5284.094799999984
Lmnp002413	2	Luteolin-6-C-glucoside-7-O-rhamnoside*	Flavonoids	Flavones	C27H30O15	3	-	1226117.1135000014	277499.4484999996	617327.5799999989	146412.41349999967	186262.9119999998	627430.8860000003	4106987.711499999	5543325.126499998	3026659.4999999944	24692.607000000004	22974.367499999968	5260.500000000006
Hmlp005803	2	2'-O-Methylisoliquiritigenin	Flavonoids	Chalcones	C16H14O4	3	112408-67-0	203395.81849999985	275307.0194999983	208717.86250000077	175779.590500001	133733.30300000106	105122.26199999976	170337.47750000018	253338.01000000097	680754.4454999979	15190.466000000028	20014.62899999989	9227.562500000076
PD0033670	2	Quercetin 3-(3'',6''-diacetylgalactoside)	Flavonoids	Flavonols	C25H24O14	2	-	67275907.13650008	87495282.14450009	67836737.75400002	89224876.42450011	84108818.28350008	72156893.43349993	104498277.92500009	105908104.58100007	107076777.8354998	746836.3184999998	345891.8445000004	111648.46049999974
MWSslk141	2	Hesperidin methylchalcone	Flavonoids	Chalcones	C29H36O15	3	24292-52-2	177477.51149999982	71970.25299999976	55245.04699999991	51112.85549999988	109069.70499999991	86305.11599999982	15698834.064999975	14322676.832500076	7672673.5850000465	33946.4	12966.927500000018	2593.3855000000035
Wahp004852	2	Viscumneoside V1	Flavonoids	Flavanones	C32H40O19	2	-	42104.824499999886	38952.08350000002	14503.948500000011	52045.48500000005	27291.934000000052	36728.041999999965	60309.887499999895	65664.0000000001	39021.1225000001	9389.377500000011	13865.840000000073	4664.968000000006
Zbjp003056	2	Orientin-7-O-glucoside*	Flavonoids	Flavones	C27H30O16	1	-	232747.7910000001	718583.9269999998	305545.18449999986	1091397.232000001	66600.49550000003	1737857.636500001	1205514.7469999983	2.04266e+06	13412999.433999993	55564.2	205321.07049999983	158382.63100000046
Rfp05126	2	Maritimetin 6-(6''-acetylglucoside)*	Flavonoids	Aurones	C23H22O12	1	-	668203	451726.96500000026	286418.92349999945	668955.0484999993	231329	3552768.9634999945	4.67983e+07	32623124.37949995	22707553.719500016	936611.8340000028	117227	91791.01749999984
Zmxp004480	2	Chrysoeriol-7-O-gentiobioside	Flavonoids	Flavones	C28H32O16	3	-	50468.07399999997	82689.09349999997	55718.84499999998	20912.7	46529.7000000001	10447.000000000002	123580.48299999988	84466.03350000003	91437.33299999996	76736.07300000003	122737.88850000028	19176.3
PD0785115	2	6''-Acetylapiin*	Flavonoids	Flavones	C28H30O15	1	-	3086170.150000011	8209564.459000006	4005513.9034999968	20145.035000000044	3469160.0519999946	1059839.6445000018	23826233.27400002	22372457.98199996	15089922.79500001	64986.958500000175	10429.852500000006	8240.183499999981
Wahp006589	2	Homoeriodictyol	Flavonoids	Flavanones	C16H14O6	1	446-71-9	562379.0755000021	739396.7995000039	568148.4875000011	318646.65749999904	279025.5815000011	197599.3319999994	736470.7239999983	742131.2805000037	786302.5995000028	29734.04500000019	25405.625000000247	69402.81549999914
PDP232939	2	(2s)-2-(2,6-dimethoxyphenyl)-5-hydroxy-7,8-dimethoxy-2,3-dihydro-1-benzopyran-4-one*	Flavonoids	Flavanones	C19H20O7	1	-	5919754.226499967	6592098.9100000085	8766578.669000022	24244.527500000106	213116.47550000125	29602.80200000036	3916466.2720000166	7918722.840500015	2078016.393499988	8659.96800000002	1731.993600000004	1731.993600000004
PD1015020	2	(2s)-5-hydroxy-7,8,2',6'-tetramethoxyflavanone*	Flavonoids	Flavanones	C19H20O7	1	-	6222959.221499968	6543421.42500001	11203159.752500037	18903.928000000084	223499.1890000013	31188.438000000424	3306964.425000012	8137520.4740000125	2277436.4539999864	12653.901500000042	2530.780300000008	2530.780300000008
PDP191568	2	2-(2,4-dimethoxyphenyl)-3,5,6,7,8-pentamethoxychromen-4-one	Flavonoids	Flavonols	C22H24O9	2	-	9186.714000000013	6867.470500000022	5998.339499999942	11150.623000000012	15325.235499999982	13625.86800000002	1022.9645000000048	5114.822500000025	1022.9645000000048	146279.89499999973	86514.35799999963	114978.46450000128
WaYp006799	2	Pinostrobin 5-O-Glucoside*	Flavonoids	Flavanones	C22H24O9	2	-	892008.3535000003	953057.307000002	781423.0129999905	111908.4409999993	16347.37199999994	53040.32699999998	725953.1959999944	930926.2680000046	2908961.946000006	3269.474399999988	3269.474399999988	29843.521999999648
Zbsp005521	2	Chrysin-5-O-glucoside (Toringin)	Flavonoids	Flavones	C21H20O9	3	1329-10-8	20619.96399999992	37319.352499999935	27451.16199999976	12420.213999999934	10037.071000000047	18476.223999999987	171530.36499999967	164971.76700000104	292992.8480000021	20019.65199999997	35526.60050000005	2007.4142000000093
PDP172320	2	homoferreirin-7-O-glucoside-6''-malonate	Flavonoids	Isoflavones	C26H28O14	3	-	8907525.776499992	9605482.91750008	7639889.745000001	368835.94199999975	11474313.929000042	6224617.887999982	29776793.11849982	17605116.550499953	11429460.053000048	22834.68749999997	4566.937499999994	36315.788499999864
PDP054861	2	Pedaliin 6''-acetate	Flavonoids	Flavones	C24H24O13	2	160789-41-3	6346165.627500016	5401640.878500015	4896586.418500031	3493188.8844999988	5900359.005500005	10288946.395499984	21515484.93800005	15492987.991499985	6119509.75849996	140140.4965000001	297651.2079999987	27241.425999999916
PDP152314	2	5,2'-Dihydroxy-7,8,6'-trimethoxyflavanone	Flavonoids	Flavanones	C18H18O7	2	100079-35-4	3820858.630000022	4054213.321000015	7351886.183999962	18238.213999999974	102510.8544999998	22229.78899999993	2743576.6484999927	7817122.866000008	2217945.5604999955	8009.297500000028	8571.801500000036	5862.239499999976
Lajp006054	2	Gardenin E 5-glucoside	Flavonoids	Flavones	C25H28O14	2	-	41094.246000000036	29936.132999999987	14264.576499999996	34857.598499999964	86508.99649999982	71114.64350000012	77762.40149999996	108996.89899999992	62984.32550000008	951674.2745000032	813973.10549999855	780088.716499999
Hmcp002316	2	Isorhamnetin-3-O-arabinoside	Flavonoids	Flavonols	C21H20O11	2	-	64192.07199999991	126239.80950000006	66864.58500000004	91339.7965000001	80966.74300000015	103061.93799999992	4047619.7959999912	4542927.082500008	2420738.4100000057	12838.414399999983	12838.414399999983	12838.414399999983
PD0894179	2	3-O-Methylquercetin-3-O-(6''-malonyl)glucoside	Flavonoids	Flavonols	C25H24O15	1	-	8569559.196500013	13004148.600500032	7862885.914499988	322937.8839999991	12122210.10650004	6730303.93499999	24918410.13399989	21316129.082999963	12357053.90000006	8857.931700000021	8857.931700000021	44289.658500000114
Lmlp006175	2	Phlorizin chalcone*	Flavonoids	Chalcones	C21H22O10	1	4547-85-7	1691054.2404999956	3501998.271000003	2207786.142000004	3093771.874000003	1834723.842500004	1466389.2774999987	4108596.1554999887	3045096.935000005	6085785.5160000175	293277.8554999997	293277.8554999997	293277.8554999997
Wagp009674	2	3',6'-Dihydroxy-3,4,2',4'-Tetramethoxychalcone*	Flavonoids	Chalcones	C19H20O7	1	-	5994992.135499967	6337409.407000009	10098664.995000038	22527.112000000143	258505.3340000015	30763.604000000443	3763832.4915000144	9387452.273000011	2044807.193999992	8181.230500000044	1636.246100000009	1636.246100000009
PDP002382	2	Apigenin 7-(6'''-acetylallosyl-(1->2)glucoside)	Flavonoids	Flavones	C29H32O16	3	135626-72-1	1208723.6084999952	1915308.448499997	1600463.5089999863	2016492.2169999883	1321751.7830000082	675983.4629999998	1230556.176499998	1457799.243500008	11092619.970500078	27279.75349999997	4992.085000000006	8733.585500000027
PDP263260	2	2-{[5,7-dihydroxy-2-(4-hydroxyphenyl)-4-oxo-4H-chromen-3-yl]oxy}-5-hydroxy-6-(hydroxymethyl)-3-[(3,4,5-trihydroxy-6-methyloxan-2-yl)oxy]oxan-4-yl acetate	Flavonoids	Flavonols	C29H32O16	2	-	688554.8854999989	1603791.4324999938	994997.1369999992	1056147.9079999996	1064347.6530000078	429740.222499999	666227.1729999996	793928.9320000012	8991141.940000039	85948.0444999998	85948.0444999998	85948.0444999998
PDP009337	2	Eriodictyol 7-O-sophoroside*	Flavonoids	Flavanones	C27H32O16	2	-	344398.8495000001	131503.36750000005	120556.74000000035	343116.0015000002	33099.49999999996	265547.00599999947	678099.1050000004	1059960.8844999988	1594981.6635000017	6619.899999999991	6619.899999999991	137805.5584999997
PD0593781	2	2,2',4'-Trihydroxychalcone	Flavonoids	Chalcones	C15H12O4	1	26962-50-5	15464.221000000089	10097.43300000005	18859.33149999988	10703.348999999973	10623.664999999972	14998.68999999999	398691.3319999971	642132.5869999969	460601.0049999998	24500.16899999974	31996.888000000057	25141.51149999969
MWSHY0058	2	Luteolin*	Flavonoids	Flavones	C15H10O6	1	491-70-3	3278101.637500002	3818295.957000004	3738977.499500009	3910483.6565000177	2975346.959500011	2820638.830500003	12013767.997000003	6645331.425499965	11439645.192999927	41092.67499999992	51703.160999999694	45457.8570000004
Xmbp007290	2	Castanoside A[Kaempferol-3-O-(6''-p-coumaroyl)mannoside]	Flavonoids	Flavonols	C30H26O13	3	-	800123.8084999971	1793243.6609999968	1747036.9094999868	1073936.597999998	1121001.222000005	1052273.7499999977	2004108.0334999985	1619809.7745000075	3066114.9985000067	41471.19249999998	8294.238499999996	8294.238499999996
Sadp010439	2	Apigenin 7-(6''-ethylglucuronide)	Flavonoids	Flavones	C23H22O11	2	-	25586.311999999896	17892.93699999996	22603.176999999858	10016.252500000004	2003.2505000000008	2003.2505000000008	22586484.71149996	22577988.608000133	14253116.91750009	42913.92150000004	42801.523000000125	29216.190500000044
Smgp006258	2	6,7,3',4'-Tetrahydroxyaurone-6-O-(6''-O-p-Coumaroyl)glucoside	Flavonoids	Aurones	C30H26O13	2	-	1320260.6979999992	1824587.537500004	1782359.4290000054	1141754.046499999	1184772.2759999917	1051094.7824999988	2971993.0465000058	2323663.383500004	3323436.483999983	58673.76750000004	26063.66149999994	12770.626000000017
Lmsp004301	2	3',5,5',7-Tetrahydroxyflavanone-7-O-glucoside*	Flavonoids	Flavanones	C21H22O11	1	-	4688612.193499997	17521418.065000016	4.97093e+06	17581.32930000002	17581.32930000002	17581.32930000002	20218495.453499988	1.82871e+07	2.85166e+07	874831.2315000001	87906.6465000001	131025.21149999998
PDP090190	2	(2E)-2-[(2,4-dimethoxy-3-{[3,4,5-trihydroxy-6-(hydroxymethyl)oxan-2-yl]oxy}phenyl)methylidene]-4,5,6-trihydroxy-7-methoxy-2,3-dihydro-1-benzofuran-3-one	Flavonoids	Aurones	C24H26O14	2	-	1492437.4139999987	2598398.909500005	2428140.095500003	3174191.087500005	3259850.370999997	2125944.3219999997	2690077.177499997	2425416.2194999983	1974505.0860000013	4746321.1269999975	4197082.536999988	5942620.170000007
PDP001316	2	eriodicyol-7-O-6''-malonylglucoside	Flavonoids	Flavanones	C24H24O14	2	-	1329967.568499997	787633.4880000011	470402.24050000095	1140104.6655000006	429256.7540000012	757628.9425000001	1.40464e+07	20532023.03299996	20617954.453500032	343911.3324999995	118043	186405.49199999988
pmp000413	2	Genistein 8-C-glucoside	Flavonoids	Isoflavones	C21H20O10	3	66026-80-0	20144.66449999999	165586.02000000016	38742.58000000007	3877.485799999994	3877.485799999994	3877.485799999994	36064.93899999996	26372.499999999945	161290.63749999984	55512.52649999994	20149.61150000002	19387.428999999967
Ladp005021	2	Kumatakenin malonyl glucoside	Flavonoids	Flavonols	C26H26O14	2	-	63923.31049999997	45409.455000000184	41925.288499999886	6737.206999999962	21962.702500000138	35927.01649999988	64886.88400000001	1347.4413999999924	22383.166000000117	222577.21149999983	632856.7400000043	991048.5849999944
Lcyp000688	2	Verecundin(Pinocembrin-5-glucoside)*	Flavonoids	Flavanones	C21H22O9	2	-	34440.33700000003	19181.19150000006	54242.57650000005	14487.332499999997	1622.56879999999	16374.237500000045	28033.213999999945	30563.268500000024	25277.270500000053	8265.62	15832.064500000017	8112.84399999995
MWSprf050	2	Methyl hesperidin	Flavonoids	Flavanones	C29H36O15	3	11013-97-1	68536.23900000028	168258.93649999957	74413.84800000007	38885.3245000001	168959.71399999945	51240.10899999999	6749408.602999999	5845610.987000001	8599040.610500034	28844.071000000025	5768.814200000005	5768.814200000005
PDP215224	2	5,7-dihydroxy-2-(3-hydroxy-4,5-dimethoxyphenyl)-8-methoxy-4H-chromen-4-one	Flavonoids	Flavones	C18H16O8	2	-	13770.868499999931	8101.08299999985	52577.78600000013	58190.510499999255	66133.8920000005	59402.65250000004	82501.92150000068	90908.8805000001	42793.75249999978	8009.281500000107	29958.822000000117	5058.457000000027
Zmxp003107	2	Luteolin-7,3'-di-O-glucoside*	Flavonoids	Flavones	C27H30O16	1	52187-80-1	360469.7059999998	1121309.7160000005	212975.97050000008	6948.51	47936.40000000007	74472.80049999997	4526502.407499998	5591762.020999994	4793573.189999997	82140.70200000005	39027.29050000007	34742.6
PD0255143	2	cicerin-7-O-glucoside-6''-malonate	Flavonoids	Isoflavones	C26H26O15	3	-	1596657.2905000006	1816406.389000007	1700346.1385000031	81785.16250000018	1491008.302499998	1054680.911500002	2548463.9130000067	1660413.5235000032	742668.8615000005	16357.032500000036	16357.032500000036	16357.032500000036
Lmsp010098	2	5-Hydroxy-6,7,3',4'-tetramethoxyflavanone*	Flavonoids	Flavanones	C19H20O7	1	-	6658196.402999965	6178281.026000009	10143917.87750004	21479.853500000125	245594.7950000016	33483.241500000484	3584937.122000011	9175954.158500016	2291317.501499996	1232.2290000000191	6161.145000000095	1232.2290000000191
mws4108	2	1-Methoxyphaseollin	Flavonoids	Isoflavones	C21H20O5	3	157226-48-7	16361.308500000034	23855.72799999968	14921.701500000088	12335.03349999988	8405.774499999989	15639.048000000084	62978.3300000009	52577.90349999983	63274.64449999984	1681.1548999999975	1681.1548999999975	1681.1548999999975
MWSslk222	2	Isosilybin	Flavonoids	Flavanones	C25H22O10	2	72581-71-6	691497.7725000036	907311.512500005	666633.6870000013	174787.23999999993	244756.0015000013	193025.87599999976	973935.2689999976	830439.1390000036	887206.6145000042	34957.44799999998	34957.44799999998	34957.44799999998
MWStz409	2	3,3',4',5,6,7,8-heptamethoxyflavone	Flavonoids	Flavonols	C22H24O9	1	1178-24-1	6517.979000000022	5541.759500000021	6885.502499999922	11225.113999999978	8942.12850000003	8622.973500000062	5094.618000000038	4168.467500000023	5527.552999999997	161281.17649999887	86816.72799999974	109031.86550000092
MWStz465	2	Apigenin-6-C-arabinoside-8-C-xyloside	Flavonoids	Flavones	C25H26O13	3	677021-30-6	54145.5	44933.405999999944	21453.056999999983	11051.615499999984	29069.23000000004	18227.8	87875.60649999986	90911.5	76951.92849999979	2210.323099999997	2210.323099999997	2210.323099999997
PDP056537	2	luteolin-7-glucuronide ethyl ester	Flavonoids	Flavones	C23H22O12	2	-	577520.1584999972	645452.5000000006	466891.331000003	139291.40649999995	141701.29900000014	89587.55950000025	1030133.5724999936	891943.6479999988	2347716.863500006	17917.51190000005	17917.51190000005	17917.51190000005
PDP234757	2	5-hydroxy-8-methoxy-2-(2-methoxyphenyl)-7-{[(2s,3r,4s,5s,6r)-3,4,5-trihydroxy-6-(hydroxymethyl)oxan-2-yl]oxy}chromen-4-one*	Flavonoids	Flavonols	C23H24O11	2	-	256746.82200000048	61869.75200000013	156833.05749999973	12373.950400000029	12373.950400000029	12373.950400000029	697802.5210000008	1578293.6835000017	685301	128591.22649999987	248910.7380000005	602646.754999997
PDP172111	2	7,4'-Dihydroxyflavone-6-C-glucoside-7-(6''-feruloyl)glucoside	Flavonoids	Flavonols	C37H38O17	2	-	24395.312999999995	4879.062599999998	33360.617999999915	43073.25749999996	33311.68300000003	46360.62449999993	90574.62650000057	85683.96899999984	290146.8580000003	4879.062599999998	4879.062599999998	4879.062599999998
PDP002450	2	6-Hydroxyluteolin 6,7-dimethyl ether 4'-glucoside*	Flavonoids	Flavones	C23H24O12	1	41087-98-3	3835688.939999982	3320524.586500022	2980292.414500018	39687.2	1577381.2980000018	1219567.7350000048	5089593.757499964	3846557.066499995	1263260.8955000048	3709.69999999998	3709.69999999998	18548.499999999894
Lamp005502	2	Quercetin feruloyl xylosyl malonyl glucoside	Flavonoids	Flavonols	C39H38O22	2	-	109866.14700000016	124441.23549999992	67042.44999999985	41845.03200000011	75033.43350000022	34601.99999999998	163272.92049999998	109384.31600000012	183552.4360000004	6920.399999999996	6920.399999999996	6920.399999999996
Wagp005792	2	Sorbifolin 5-[6''-(3-Hydroxy-3-Methylglutaryl)Glucoside]*	Flavonoids	Flavones	C28H30O15	1	-	2804917.465000009	7796608.087500006	3919978.4349999977	10099.190499999992	2878582.782999995	1074172.198000002	20763001.69500002	21250291.50049996	14713562.669000007	77010.94100000022	9472.311000000016	10626.797499999991
pme3504	2	Ononin	Flavonoids	Isoflavones	C22H22O9	3	486-62-4	414000.7649999989	122925.75000000007	303109.90950000053	3685.636199999996	3685.636199999996	3685.636199999996	304175.47849999927	630176.918500001	238166.52100000068	18428.180999999982	65829.03999999996	45652.1
pmf0454	2	Silymarin	Flavonoids	Flavanonols	C25H22O10	3	22888-70-6	762607.8465000042	844069.2640000035	647273.0440000019	188016.60549999925	221592.3415000025	192425.3769999999	987334.1224999988	817034.530000002	944965.1515000043	37603.32109999985	37603.32109999985	37603.32109999985
Lamp007045	2	3-(4-hydroxybenzene)-5,7-dihydroxy-6-methoxychroman-4-one glucoside*	Flavonoids	Other Flavonoids	C23H24O11	1	-	76601.77350000017	228293.62400000077	76958.51100000045	15320.354700000036	15320.354700000036	15320.354700000036	492714.2000000012	296185.7324999997	938212.314999994	154755.08800000008	87909.97899999961	287214.2524999988
pmp000172	2	5,2'-Dihydroxy-7,8-dimethoxyflavone glucoside*	Flavonoids	Flavones	C23H24O11	2	-	53979.070500000096	141712.0255000005	69218.60000000033	10795.81410000002	10795.81410000002	10795.81410000002	334785.93500000075	197297.7509999997	519273.9094999967	118125.94600000008	95738.99999999956	180106.4239999992
Rdp03033	2	8-Hydroxyluteolin 3'-methyl ether 7-glucoside*	Flavonoids	Flavones	C22H22O12	2	-	211198	499111.16950000095	237394.72750000015	105857.69599999992	286071.0065000003	78179.39900000008	2765694.070000004	2384992.7159999968	2612854.7965000016	30656.77699999998	41054.91600000013	21174.845499999992
Lakp003108	2	Myricetindiglucoside	Flavonoids	Flavonols	C27H30O18	3	-	113937.60349999994	231309.49500000052	109614.3260000002	34851.999999999935	167209.54000000024	28424.458500000015	275101.02550000075	178407.8354999996	166391.5560000002	5684.891700000003	5684.891700000003	5684.891700000003
pmb0618	2	Hesperetin-8-C-glucoside-3'-O-glucoside	Flavonoids	Flavanones	C28H34O16	3	-	2440137.295499999	1782837.1074999997	1190237.6750000005	1039683.9405000017	1295274.1805000005	2684273.5385000054	3855134.067999991	3691753.005499998	5188769.634999998	207936.78810000035	207936.78810000035	207936.78810000035
PDP004086	2	Isorhamnetin 3-O-beta-D-2'',3'',4''-triacetylglucopyranoside	Flavonoids	Flavonols	C28H28O15	2	-	1272957.5070000058	2075604.5965000105	1151267.0130000045	6173.726999999979	4059357.012000042	897261.6229999998	3279960.2720000106	3146268.254999996	1170969.9215000025	1234.7453999999957	1234.7453999999957	1234.7453999999957
PDP152333	2	5,7,2'-Trihydroxyflavanone 7-glucoside*	Flavonoids	Flavanones	C21H22O10	1	27960-47-0	1378334.2224999964	2882568.7805000017	1019965.8090000016	1521058.1415000015	1432460.1910000024	695017.5849999994	3036649.618499992	1563288.8240000026	4251254.627500012	139003.51699999988	139003.51699999988	139003.51699999988
Hmlp006426	2	4,4'-dihydroxy-2,6-dimethoxydihydrochalcone	Flavonoids	Chalcones	C17H18O5	3	151752-08-8	93851.05650000049	100540.2290000005	93094.55200000014	26124.18749999999	44810.303499999885	27379.80699999992	96913.32099999966	116266.99900000046	102611.3885000006	5224.837499999998	5224.837499999998	5224.837499999998
pmb0706	2	Quercetin-3-O-(6''-O-malonyl)glucosyl-5-O-glucoside	Flavonoids	Flavonols	C30H32O20	1	-	62418.25949999992	32235.689000000028	23099.729999999967	66365.96150000003	42542.40300000004	91320.6	501843.71749999974	324776.1280000002	857346.5985000002	4619.945999999994	4619.945999999994	4619.945999999994
PD1036005	2	Strobopinin 7-galactoside*	Flavonoids	Flavanones	C22H24O9	2	-	863753.8514999987	992727.9869999994	878785.3884999895	132635.418999999	55842.040999999954	78841.6130000001	840772.1989999955	711139.9930000015	3805788.366499995	11168.408199999987	11168.408199999987	11168.408199999987
PDP001882	2	luteolin 6-C-β-D-glucuronopyranosyl-(1->2)-β-D-glucopyranoside*	Flavonoids	Flavones	C27H28O18	1	-	332461.45200000034	338501.59799999936	232213.8139999999	259660.06499999968	418182.5930000008	540947.1535000007	1478825.5019999966	1716949.763499996	2518542.696999994	46442.76279999998	46442.76279999998	46442.76279999998
Rdp02611	2	Herbacetin 3-glucuronide-8-glucoside*	Flavonoids	Flavonols	C27H28O18	1	-	358830.90200000047	321988.6549999994	274307	290154.9679999999	464570.7415000004	493867.6235000006	1431699.4979999969	1743941.412499996	2527589.255999993	54861.5	54861.5	54861.5
PDP085220	2	6-[(6-{[2-(3,4-dihydroxyphenyl)-3,5-dihydroxy-4-oxo-4H-chromen-7-yl]oxy}-3,4,5-trihydroxyoxan-2-yl)methoxy]-3,4,5-trihydroxyoxane-2-carboxylic acid	Flavonoids	Flavonols	C27H28O18	1	-	304496.02200000035	398314.7584999992	260090.96599999996	258172.5839999998	365989.1580000003	514736.30400000064	1459040.5359999968	1808213.2559999968	2637038.733999993	51634.51679999996	51634.51679999996	51634.51679999996
Zbhp006013	2	Chrysin 7-(6-O-malonylglucoside)	Flavonoids	Flavones	C24H22O12	3	-	325980.10299999826	486197.7175000007	205307.56199999925	76544.33850000029	163050.4779999994	84440.36999999985	738175.805500007	928368.1199999984	700473.9129999995	15308.867700000055	15308.867700000055	15308.867700000055
PDP003031	2	2,3-Dihydro-5'-hydroxyamentoflavone	Flavonoids	Biflavones	C30H20O11	2	122475-58-5	52398.525000000285	61869.786500000075	34932.88600000013	257766.2409999989	426004.0110000039	269056.4895000007	955631.7224999998	992619.4870000016	1783225.426000005	6986.577200000025	6986.577200000025	6986.577200000025
Zmhp006502	2	Kaempferide-3-O-(6''-malonyl)glucoside	Flavonoids	Flavonols	C25H24O14	3	-	980758.0664999988	654362.8655000004	1027227.739999996	121354	352321.27850000025	476494.85100000154	2184020.9484999976	1574181.8760000034	1445802.7799999982	24270.9	24270.9	24270.9
pmp000344	2	3',4',7-Trihydroxyflavone	Flavonoids	Flavones	C15H10O5	3	2150-11-0	44882.74199999997	86720.82799999947	63320.22300000017	43081.82350000036	31297.92000000028	20045.456000000017	284737.0530000007	190316.62099999943	351803.3464999992	4009.091200000005	4009.091200000005	4009.091200000005
Zmgp003335	2	Okanin-3',4'-di-O-glucoside*	Flavonoids	Chalcones	C27H32O16	2	-	70778.84650000006	47512.14300000001	3697.533499999992	62116.512500000055	27831.21549999997	139600.35749999998	1148893.5544999994	1432690.739999999	735339.8069999998	3697.533499999992	3697.533499999992	18487.66749999996
Hajp009323	2	4-O-methyldavidigenin	Flavonoids	Chalcones	C16H16O4	2	93435-21-3	30175.290500000017	39789.53199999975	36827.9	5417.661000000033	1083.5322000000065	1083.5322000000065	49625.5649999997	63391.59350000019	69077.45650000099	38597.859500000064	76614.75799999968	59344.063500000026
MWStz338	2	Quercetin 3,4'-dimethyl ether*	Flavonoids	Flavonols	C17H14O7	1	33429-83-3	13510.24800000004	2299.6561999999803	18575.266499999903	125355.79999999932	170870.88999999905	119527.1479999996	560756.6434999967	1056614.21149999	352414.5325000027	15878.169000000027	57387.763500000336	11498.2809999999
PDP007982	2	Gladiatoside C2	Flavonoids	Flavonols	C29H26O12	3	316141-30-7	33969.598500000095	34591.31150000011	26719.70700000012	104169.77400000016	122563.52449999966	91987.44899999996	145611	108779.29799999949	119509.10949999974	5343.941400000023	5343.941400000023	5343.941400000023
Zblp004882	2	4'-Hydroxy-3,5-dimethoxydihydrochalcone	Flavonoids	Chalcones	C17H18O4	3	-	276882.12349999964	239123.9265000008	221801.21150000024	14263.456999999991	35361.76400000011	42994.60299999969	193989.7054999989	158199.9849999995	132647.2965000008	2852.691399999999	2852.691399999999	2852.691399999999
PDP004642	2	2',4',4-Trihydroxy-3',3-dimethoxychalcone 4'-O-glucoside	Flavonoids	Chalcones	C23H26O11	2	207906-26-1	4608.644300000009	4608.644300000009	4608.644300000009	54816.965499999984	749594.9030000006	708228.3704999994	1066939.1675000088	1039799.4484999962	615488	26688.91049999996	23043.22150000005	38699.61149999986
MWSHY0088	2	8-Hydroxykaempferol	Flavonoids	Flavonols	C15H10O7	3	527-95-7	638617.7620000037	741341.778000003	645650.9115000018	173405.57349999953	237462.6990000023	167286	795927.4244999989	715445.3270000019	827060.0040000031	33457.3	33457.3	33457.3
Zmhp005139	2	Tamarixetin-3-O-(6''-malonyl)glucoside*	Flavonoids	Flavonols	C25H24O15	1	-	2365668.046000002	79976.04780000009	2405919.464499996	6227746.004999999	5255844.534500007	5197146.248499998	20884359.980499923	27188146.68600008	16053868.124000002	480609.08999999904	1837209.7795000088	399880.2390000004
Lmlp005236	2	Dihydrokaempferol-3-O-glucoside*	Flavonoids	Flavanonols	C21H22O11	1	31049-08-8	7.09282e+06	4260930.499500004	1797309.3639999996	970018.4064999996	469123.8190000007	6949681.329999999	45456527.73049996	40883610.25199999	4.14861e+07	391273.30450000026	247229.81750000047	75971.4
PDP236771	2	7-hydroxy-1,4-dimethoxy-2-{[(2s,3r,4s,5s,6r)-3,4,5-trihydroxy-6-(hydroxymethyl)oxan-2-yl]oxy}xanthen-9-one	Flavonoids	Other Flavonoids	C21H22O11	2	-	666511.671499999	669623.5075000009	452099.6554999996	412316.00700000033	4853.510100000001	158039.03550000011	4853.510100000001	4853.510100000001	1728909.0539999998	107847.35299999996	24267.550500000005	50980.28700000006
PDP151877	2	Isorhamnetin 3-(6''-malonylglucoside)*	Flavonoids	Flavonols	C25H24O15	1	-	105505.53699999988	105505.53699999988	105505.53699999988	6461071.927499997	6139442.013000008	5490128.725499997	19992353.840999927	26497413.04100008	1.84693e+07	527527.6849999994	1978242.01100001	546539.4150000003
PDP226716	2	6,8,3',4'-Tetrahydroxyflavanone*	Flavonoids	Flavanones	C15H12O6	1	-	4843662.132000003	4979.756400000004	2409598.456500003	6223260.0780000035	1581421.6799999997	2341524.0075000003	6735189.78149999	9159209.304500006	8626815.244499996	36259.98100000011	24898.782000000017	34571.146000000066
Lmsp004137	2	Eriodictyol chalcone*	Flavonoids	Chalcones	C15H12O6	1	73692-51-0	1220462.2050000012	854769.6429999984	809249.1064999987	1457400.738499999	384751.41199999984	665916	2384612.9550000024	2606374.959500003	2405314.697499997	7167.9	35839.5	57816.42899999994
MWStz627	2	Pectolinarigenin	Flavonoids	Flavones	C17H14O6	1	520-12-7	11467.47299999999	7226.5159999999405	5731.875000000006	1146.3750000000011	1146.3750000000011	1146.3750000000011	11078.940999999984	22205.179500000035	14996.022000000008	667643.9865000028	562679.8345000015	792591.9290000028
Zjmp102011	2	ophiopogonanone G	Flavonoids	Other Flavonoids	C19H20O8	2	-	420591.6755000021	140074.09949999966	457681.7825000014	17041.13690000004	140863.07050000038	85205.68450000019	1665418.2995000016	1830749.0744999945	877845.1200000017	17041.13690000004	17041.13690000004	17041.13690000004
Lazp005423	2	Pendulone	Flavonoids	Other Flavonoids	C17H16O6	2	69359-09-7	1740363.6015000013	750877.6024999986	1814640.3179999995	772.4460999999982	57505.48149999992	772.4460999999982	2494442.135000008	3119606.34950003	659702.010999997	8068.099500000004	12293.258500000042	3862.230499999991
PDP004268	2	Scutellarein 4'-methyl ether 7-rutinoside*	Flavonoids	Flavones	C28H32O15	1	485396-26-7	131414.59200000035	266998.0155000001	165316.5014999999	47795.97000000018	120740.5774999998	23840.772500000057	678821.1760000007	602208.1739999987	419751.1530000002	4768.154500000012	4768.154500000012	4768.154500000012
Lazp007726	2	Tupichinol E	Flavonoids	Flavonols	C17H14O6	3	-	7140.711499999981	8767.811499999985	6345.547500000013	1269.1095000000028	1269.1095000000028	1269.1095000000028	12652.113000000045	13541.481000000029	17062.023999999983	669528.5070000014	640345.0255000037	830006.8650000045
Lmgp005640	2	Isorhamnetin-3-O-Galactoside; Cacticin	Flavonoids	Flavonols	C22H22O12	3	6743-92-6	15942599.013499938	24752062.22249995	27074486.51649979	14213.580599999988	4369907.409000028	14213.580599999988	16267684.568499971	20755142.023000114	3962660.7090000208	71067.90299999992	14213.580599999988	14213.580599999988
MWSslk181	2	Isoliquiritin	Flavonoids	Chalcones	C21H22O9	2	5041-81-6	142907.41400000022	44130.81549999999	48716.39249999993	28705.724499999986	3591.5668000000032	49303.43550000005	2734765.0835000016	4323088.150499991	1471410.316000001	17957.834000000017	27123.00899999999	25896.84799999998
Zbjp003073	2	Kaempferol-3-O-(6''-Acetyl)glucosyl-(1→3)-Galactoside*	Flavonoids	Flavonols	C29H32O17	1	-	1043.900000000002	1043.900000000002	1043.900000000002	436229.4760000007	38667.24699999997	80908.93749999996	283746.2499999998	242254.87600000005	1205894.683500001	19205.093000000008	1043.900000000002	5219.500000000011
Zmhp002409	2	Isoluteolin-6,8-di-C-glucoside	Flavonoids	Isoflavones	C27H30O16	3	-	15012.414499999986	4820.307500000007	7000.934999999989	964.0615000000014	964.0615000000014	964.0615000000014	209309.30499999985	284862.93750000023	260081.9420000003	9656.100500000008	11750.3	15867.149500000014
PDP194462	2	5-hydroxy-2-(3-hydroxy-4,5-dimethoxyphenyl)-7-{[3,4,5-trihydroxy-6-(hydroxymethyl)oxan-2-yl]oxy}-4H-chromen-4-one*	Flavonoids	Flavones	C23H24O12	1	-	3913659.54999998	3314350.27800002	3368784.03000002	39662.201499999974	1485104.1705000012	1125888.851500004	5248925.424499962	3832168.368499996	1211380.2895000048	7932.440299999993	7932.440299999993	7932.440299999993
Ladp005693	2	portulacanone A malonyl glucoside	Flavonoids	Other Flavonoids	C27H30O13	2	-	2742.672600000005	2742.672600000005	2742.672600000005	43998.3400000003	45187.823000000135	39197.59400000002	29688.6	13713.363000000025	53507.81999999972	196037.64599999972	1108861.5414999994	582669.4735000016
PDP002500	2	Luteolin 7-[6''-(2-methylbutyryl)glucoside]:	Flavonoids	Flavones	C26H28O12	2	-	820832.5855000034	973488.5570000056	722863.1875000009	218719.71000000005	231810.8235000005	236407.85799999948	3040486.0419999883	3511723.375000007	754703.8120000033	43743.94200000002	43743.94200000002	43743.94200000002
Lmcp003402	2	Tamarixetin-3-O-glucoside (Tamarixin)*	Flavonoids	Flavonols	C22H22O12	2	27542-39-8	9469.99	919738.3684999986	9469.99	2135490.605999995	3217641.6929999967	665947.5920000002	38786415.41849999	2.76459e+07	38222137.522499934	77836.80600000001	70292.49999999996	47350
Zblp001600	2	Delphinidin-3,5-di-O-glucoside	Flavonoids	Anthocyanidins	C27H31O17+	3	17670-06-3	98065.43000000008	61457.12150000005	62229.96300000003	43413.905500000066	39188.42349999998	79372.98849999996	131420.6629999999	233909.64600000012	378419.1599999999	7837.684699999996	7837.684699999996	7837.684699999996
HJAP056	2	Dihydroxy-dimethoxyflavone-7-O-glucoside*	Flavonoids	Flavonols	C23H24O11	2	-	54826.2704999998	73418.12050000009	62921.92499999976	20858.063500000047	20370.557499999977	16767.8	23636.860000000157	23231.729999999872	50319.66700000001	116807.53900000028	343647.4670000012	388998.1464999975
PDP058970	2	Glochiflavanoside B	Flavonoids	Flavanols	C24H30O12	2	-	30463.79550000001	27251.04449999997	38375.74349999997	27290.357499999984	41597.00349999983	20064.444000000018	78855.16549999992	75983.2	65889.00999999994	13316.23049999995	2663.2460999999907	2663.2460999999907
Lazn003443	2	Orientin-2''-O-rhamnoside*	Flavonoids	Flavones	C27H30O15	3	-	1142282.3865000012	300407.99999999953	616495.1319999989	153478.08649999966	235646.4469999997	665036.8860000003	3501521.923499998	6.11729e+06	4303296.547499992	18415.52850000002	40721.889499999954	10547.5
Zahp001902	2	Delphinidin 3-O-beta-D-sambubioside	Flavonoids	Anthocyanidins	C26H29O16+	3	53158-73-9	68511.62849999995	56582.243000000046	22577.260499999986	13413.501500000017	6745.100999999992	25811.1	133598.7110000001	117857.0135000002	575411.8395000009	1349.0201999999986	1349.0201999999986	1349.0201999999986
MWS20145	2	Eriodictyol-7-O-glucoside	Flavonoids	Flavanones	C21H22O11	1	38965-51-4	6101237.528999997	5711984.580999997	6824227.8615000015	34469.88960000008	34469.88960000008	34469.88960000008	24701556.500999983	2.28781e+07	3.54813e+07	1118164.2795000004	172349.44800000038	194794.74399999995
PDP179986	2	5-hydroxy-2-(5-hydroxy-2,4-dimethoxyphenyl)-8-methoxychromen-4-one	Flavonoids	Flavones	C18H16O7	3	-	333406.13300000096	327607.8629999998	651131.0604999975	25289.551000000098	32273.94849999998	7496.585999999968	377513.3304999994	832066.9299999996	244296.06049999953	1499.3171999999936	1499.3171999999936	1499.3171999999936
MWSHC2041	2	sophorabioside	Flavonoids	Isoflavones	C27H30O14	3	2945-88-2	4435759.379500005	267272.70000000024	770795.1819999997	41815.499999999985	24561.13500000001	266130.48899999977	2286155.657999998	2271995.852999999	1281216.3324999996	38450.927000000025	76744.40549999975	4912.2270000000035
Zbsp005487	2	Tricin-7-O-(2''-O-rhamnoside)rhamnoside	Flavonoids	Flavones	C29H34O15	3	-	24894.664000000103	17053.59149999998	30963.804000000026	1824.068600000007	1824.068600000007	9120.343000000035	125203.26550000036	96372.04249999912	45025.49999999988	1824.068600000007	1824.068600000007	1824.068600000007
PDP033455	2	2-(2,5-dimethoxyphenyl)-7,8-dimethoxy-5-{[3,4,5-trihydroxy-6-(hydroxymethyl)oxan-2-yl]oxy}chromen-4-one*	Flavonoids	Flavones	C25H28O12	2	-	3243.483299999992	21920.5	16217.41649999996	3243.483299999992	3243.483299999992	3243.483299999992	95920.53549999995	103815.92900000003	174942.32650000008	115040.2975000002	409262.1400000021	179383.04300000024
PDP180770	2	2-(3,4-dimethoxyphenyl)-5,7,8-trihydroxy-4H-chromen-4-one	Flavonoids	Flavones	C17H14O7	2	-	656164.4580000051	300498.98499999923	935998	15971.948500000057	81950.36449999966	113182.56749999968	2127299.037000006	3439366.717499995	1733349.1769999997	3194.3897000000115	3194.3897000000115	3194.3897000000115
Rdp03917	2	Kaempferol 3-O-gentiobioside*	Flavonoids	Flavonols	C27H30O16	1	22149-35-5	1429610.9744999988	1757299.2710000006	1175424.852000001	7069.9811000000045	134427.8790000001	128064.40350000006	5078989.877999995	3338508.248999997	8581340.777499996	102195.62800000004	35349.90550000002	36676.81400000001
pmp000587	2	Luteolin 7-O-(6''-malonylglucoside)*	Flavonoids	Flavones	C24H22O14	1	-	13366345.010499988	8.28826e+06	2009028.8715000032	202210.74569999988	202210.74569999988	202210.74569999988	9.6539e+07	81865239.31249994	99087913.0625001	2157211.106499997	1193219.9405000005	1011053.7284999996
Wagp005813	2	5-Hydroxy-7,8,2',3'-Tetramethoxyflavone 5-Glucoside*	Flavonoids	Flavones	C25H28O12	2	-	33798.11250000002	2866.284099999992	44601.07400000002	14331.420499999958	2866.284099999992	22174.75650000004	88275.12799999994	103464.76300000004	103334.73300000015	106193.44950000016	502980.98750000255	201670.8170000003
Lmcp004436	2	Cyanidin-3-O-(6''-O-caffeoyl)glucoside	Flavonoids	Anthocyanidins	C30H27O14+	3	-	988062.425999999	1645965.051500001	1350505.8255000005	6027.548200000014	6027.548200000014	6027.548200000014	4600558.180999996	6021258.701499995	6971195.412499995	92522.63150000006	30137.741000000064	32358.67950000002
Layp005773	2	Ageconyflavone B-4'-glucoside*	Flavonoids	Flavones	C25H28O12	2	-	47832.72350000002	1711.2969000000048	40960.950499999984	8556.484500000024	10204.472999999976	10611.394499999977	101242.12849999992	79948.09700000004	104891.68150000017	131406.72550000015	289665.36000000144	147864.86750000023
Zblp002245	2	Petunidin-3-O-glucoside	Flavonoids	Anthocyanidins	C22H23O12+	3	71991-88-3	185719.1189999999	413351.9680000007	290847.9120000004	61065.20550000003	262782.7245000004	143519.43200000026	2589920.511000004	1631208.2674999984	2.03138e+06	34076.6	73926.43050000009	6815.31
Zbjp003179	2	Orientin-7-O-arabinoside	Flavonoids	Flavones	C26H28O15	3	-	115480.83999999994	25528.227999999992	29923.087000000065	29935.70599999997	8834.425999999992	95033.18799999994	45981.80999999998	36223.79799999999	305121.51349999954	1766.8851999999986	1766.8851999999986	1766.8851999999986
PDP020457	2	2-(3,4-dihydroxyphenyl)-5,7-dihydroxy-3,4-dihydro-2H-1-benzopyran-3-one*	Flavonoids	Flavanols	C15H12O6	1	-	2482943.481000002	1.01675e+07	5302459.76650001	6818488.999000005	6215256.724999998	858295.9960000002	7462739.168499988	12094776.538499998	10302482.456499994	45875.41600000011	9241.496000000016	12215.729500000043
Hmbp002730	2	Isoscutellarein*	Flavonoids	Flavones	C15H10O6	1	41440-05-5	328893.4755000012	128688.94149999972	140870.43149999992	16180.603699999998	16180.603699999998	16180.603699999998	8701688.206500027	9931041.512999903	9854649.181999983	202674.32450000077	112974.77650000031	80903.01849999999
PD0493754	2	Isorhamnetin-3-O-(6''-O-caffeoyl)glucoside*	Flavonoids	Flavonols	C31H28O15	2	-	10292.08320000005	145375.61199999994	76748.41800000003	51460.41600000025	101966.26799999976	58451.85300000016	3712278.6519999686	5684727.836500008	3480627.9080000063	10292.08320000005	10292.08320000005	10292.08320000005
Lmsp009334	2	Rhamnazin (3,4',5-Trihydroxy-3',7-dimethoxyflavone)	Flavonoids	Flavonols	C17H14O7	3	552-54-5	51715.2130000004	35721.353000000105	79145.9	1467.697499999991	7338.487499999954	1467.697499999991	97388.79449999928	152182.8320000002	21008.888000000043	1467.697499999991	1467.697499999991	1467.697499999991
PD0949404	2	Homoeriodictyol 4'-O-(6''-hydroxymethylglutaryl)glucoside	Flavonoids	Flavanones	C28H32O15	2	-	118602.2440000005	151602.69050000006	121330.71799999983	212391.81949999984	98605.47099999998	104475.2915000001	655209.5094999997	1050783.2364999985	364536.86750000005	19721.1	19721.1	19721.1
pmp000581	2	Apigenin-7-O-(6''-acetyl)glucoside	Flavonoids	Flavones	C23H22O11	1	72741-92-5	35526.329999999856	17351.237499999967	23966.732999999847	3470.247499999994	3470.247499999994	3470.247499999994	22344891.13849996	23233018.38550014	19624863.678000133	33990.43800000002	51168.88050000011	48543.12349999999
Labp006038	2	Isorhamnetin feruloyl glucoside	Flavonoids	Flavonols	C32H30O15	1	-	6238.261999999999	33193.615499999876	11017.437999999993	79592.1	184563.66100000113	45124.58249999984	128099	68039.3234999999	198369.8990000008	1247.6523999999995	1247.6523999999995	1247.6523999999995
PDP157442	2	3,8-Diglucopyranosyl-4',5,6,7-tetrahydroxyflavone	Flavonoids	Flavonols	C27H30O16	3	935262-09-2	23439.389499999976	64681.20950000005	24776.99999999996	17888.79050000001	17890.957000000017	12221.297499999991	603999.6259999996	799539.4755000005	1117773.4990000012	6883.043000000009	22043.95549999999	49485.584500000055
pmp000191	2	6''-O-Acetylgenistin	Flavonoids	Isoflavones	C23H22O11	3	73566-30-0	19918.699999999968	40288.30049999993	41674.12399999971	3983.7399999999934	3983.7399999999934	3983.7399999999934	18723694.51599996	10176152.59650006	33144954.53000025	3983.7399999999934	3983.7399999999934	3983.7399999999934
Waptp05073	2	6,8-Dimethylapigenin-7-O-glucoside	Flavonoids	Flavones	C23H24O10	2	-	64852.93749999997	67802.27349999995	57719.2170000001	11543.84340000002	11543.84340000002	11543.84340000002	11543.84340000002	11543.84340000002	11543.84340000002	361707.2665000007	644188.127500003	1762044.0000000026
Sahp005424	2	Lespeflorin G10	Flavonoids	Isoflavones	C21H22O4	3	1173168-98-3	59647.22650000013	114709.05700000023	101606.57000000033	54941.08400000002	10988.216800000004	10988.216800000004	10988.216800000004	10988.216800000004	10988.216800000004	813580.1180000005	1843612.3104999943	1113362.8494999954
Wagp008987	2	3,2',4'-Trihydroxy-4,3',5',6'-Tetramethoxychalcone	Flavonoids	Chalcones	C19H20O8	3	-	20928.524499999978	12061.725999999846	72984.9314999996	1379.775100000002	6898.875500000011	1379.775100000002	109385.25800000064	145352.77349999954	68193.13349999959	1379.775100000002	1379.775100000002	1379.775100000002
PDP004337	2	Kaempferol 3-(5''-feruloylapioside)	Flavonoids	Flavonols	C30H26O13	2	185066-55-1	45941.406500000194	21232.215000000127	87534.90150000113	2746.376499999993	13731.882499999963	2746.376499999993	243680.2175000008	315206.8679999985	178102.1209999999	2746.376499999993	2746.376499999993	2746.376499999993
Wbtp008774	2	1,3,4,5,6-pentahydroxy-8-(3-methylbut-2-en-1-yl)-9H-xanthen-9-one	Flavonoids	Other Flavonoids	C18H16O7	2	-	93596.22250000008	32773.010500000106	124880.11600000031	2304.9828999999904	2304.9828999999904	11524.914499999952	510303.07450000104	857924.0244999983	260204.76400000032	2304.9828999999904	2304.9828999999904	2304.9828999999904
pmp000127	2	Chrysoeriol-6,8-di-C-glucoside	Flavonoids	Flavones	C28H32O16	3	-	6331.75	16637.9	949.0999999999984	949.0999999999984	949.0999999999984	949.0999999999984	4745.499999999994	7913.25	7958.78799999998	130752.76149999994	40510.39599999989	147761.3944999999
MWStz430	2	Apigenin 7,4'-diglucoside	Flavonoids	Flavones	C27H30O15	1	31737-50-5	102952	158611.74999999994	133241.94349999994	20590.4	20590.4	20590.4	729073.033999999	635619	1208176.7499999965	20590.4	20590.4	20590.4
Rfp03312	2	Aureusidin 4,6-diglucoside	Flavonoids	Aurones	C27H30O16	2	-	686402	431595	375739.00799999974	75147.80159999996	75147.80159999996	75147.80159999996	1519444.7499999974	3.68869e+06	4860721.968999987	75147.80159999996	75147.80159999996	75147.80159999996
Zbcp002979	2	Petunidin-3-O-rutinoside	Flavonoids	Anthocyanidins	C28H33O16+	3	39824-84-5	1900.9091000000003	1900.9091000000003	1900.9091000000003	9504.545500000004	30760.69099999999	14265.326500000005	158572.9084999999	67466.35949999996	113392.39450000015	1900.9091000000003	1900.9091000000003	1900.9091000000003
Lmqp007331	2	Kaempferol-3-O-(3''-O-p-Coumaroyl)rhamnoside	Flavonoids	Flavonols	C30H26O12	3	-	86252.85599999942	129931.75749999937	85976.84149999967	5698.704500000042	8308.596999999976	2556.168000000008	46212.552999999745	31194.29500000009	529769.9899999987	8241.524999999965	13194.57099999985	3955.1665000000175
PDP173199	2	3,5-dihydroxy-2-(4-hydroxy-2-methoxyphenyl)-8,8-dimethyl-4H,8H-pyrano[3,2-g]chromen-4-one	Flavonoids	Flavonols	C21H18O7	3	-	137898.2974999999	153294.2954999999	220326.53200000027	1957.0917000000125	9785.458500000062	1957.0917000000125	78447.70900000045	205831.60250000108	46577.31549999948	1957.0917000000125	1957.0917000000125	1957.0917000000125
Hmzp003994	2	Pedaliin*	Flavonoids	Flavones	C22H22O12	1	22860-72-6	13886.38970000001	668157.2974999989	262241.67499999964	2014833.552499996	2284592.620999998	344897.3750000001	37441162.06449999	3.18345e+07	34185641.86499994	69431.94850000006	77118.87099999993	13886.38970000001
PD0640952	2	3',4'-Dihydroxy-5,7-dimethoxyflavan	Flavonoids	Flavones	C17H18O5	2	-	170786.90300000075	201232.276000001	156901.21200000017	19771.032099999833	19771.032099999833	19771.032099999833	159184.44949999946	147920.85100000055	242647.64900000105	19771.032099999833	19771.032099999833	98855.16049999915
Wbtp006564	2	4,8,10-trihydroxy-2-methoxy-1h,2h-furo[3,2-a]xanthen-11-one*	Flavonoids	Other Flavonoids	C16H12O7	3	-	25116.261500000182	78524.00500000018	56854.53999999995	64447.917499999974	203415.9685000003	123920.09099999994	449033.1224999984	561601.332000001	677670.0480000016	5023.252300000037	5023.252300000037	5023.252300000037
Lagp006112	2	Oxyanin A	Flavonoids	Flavonols	C18H16O8	3	549-17-7	17972.511500000044	9744.676999999914	45136.35800000018	1495.9253000000058	15282.119000000072	7479.626500000029	80767.12800000068	108990.93450000008	48780.849999999824	1495.9253000000058	1495.9253000000058	1495.9253000000058
PDP151543	2	Norwogonin 8-glucuronide	Flavonoids	Flavones	C21H18O11	2	118525-47-6	3181.566799999997	3181.566799999997	3181.566799999997	16103.33750000004	15907.833999999986	18691.37549999992	102565.35249999988	62441.492000000566	78014.60750000054	3181.566799999997	3181.566799999997	3181.566799999997
pmp000195	2	Malonylglycitin	Flavonoids	Isoflavones	C25H24O13	3	137705-39-6	30077.35849999996	6015.471699999992	31336.4	6015.471699999992	6015.471699999992	6015.471699999992	6059413.913999999	5064845.164499989	2208448.807500002	79698.71950000005	289128.96699999925	217880.0120000003
Zmgp002917	2	Okanin-4'-O-glucosyl-O-glucoside*	Flavonoids	Chalcones	C27H32O16	2	-	188481	89443.56150000008	77663.11750000008	2640.562600000001	13202.813000000006	72310.72449999997	626939.9560000014	682962.3354999985	900541	2640.562600000001	2640.562600000001	2640.562600000001
Zbzp003056	2	Isoorientin-7-O-glucoside*	Flavonoids	Flavones	C27H30O16	1	-	13970.450000000004	13970.450000000004	13970.450000000004	1479352.4550000017	69852.25000000003	2339254.341500001	13970.450000000004	2088692.050999999	13764951.132999996	71145.22300000009	116338.31999999992	208467.97600000052
Lcyp000689	2	Cyanidin-3-O-gentiobioside	Flavonoids	Anthocyanidins	C27H31O16+	3	47845-44-3	755448.4909999989	508863.1230000006	322971.6244999996	547767.2820000004	125836.32150000017	358299.0825000003	439129.8130000005	592633.1265000006	1288824.210000002	25167.264300000028	25167.264300000028	25167.264300000028
Labp005044	2	Kaempferol malonyl glucosyl p-coumaroyl acetyl glucoside	Flavonoids	Flavonols	C41H40O22	2	-	21112.028999999933	11907.638999999956	9523.856999999996	18083.60949999996	4760.143000000036	11165.841499999988	25555.61049999998	33285.724000000155	336972.7950000022	952.0286000000074	952.0286000000074	952.0286000000074
Waqkp02815	2	Peonidin 3-O-(6''-malonyl-glucoside)	Flavonoids	Anthocyanidins	C25H25O14+	2	-	326458	377156.9449999997	135073.03649999984	190470.26349999988	299414.55750000017	346902.9519999999	704087.2855000001	622828.0389999994	699021.1850000003	27014.607299999967	27014.607299999967	27014.607299999967
mws0072	2	Apigenin-5-O-glucoside	Flavonoids	Flavones	C21H20O10	1	28757-27-9	53048191.61700004	48475407.56999995	62232975.09499987	2121902.999999996	3822896.3430000017	2880429.1505000014	29710095.50099993	36618637.9445001	56586116.92649996	2356955.483500006	762319.1980000007	635404.5935000002
MWStz571	2	Nepetin (5,7,3',4'-Tetrahydroxy-6-methoxyflavone)*	Flavonoids	Flavones	C16H12O7	3	520-11-6	149889.58650000027	75207.35599999991	178649.8810000003	15041.471199999984	15041.471199999984	15041.471199999984	235933.4440000009	325445.45600000315	80197.78549999981	15041.471199999984	15041.471199999984	15041.471199999984
Lmpp003930	2	Apigenin-7-O-(6''-p-Coumaryl)glucoside	Flavonoids	Flavones	C30H26O12	3	-	142109.09900000005	870102.8465000017	303533.5000000005	38727.224000000075	102805.4459999997	17518.951499999996	154937.56099999993	165047.24249999964	1036215.7065000013	93275.13099999994	3503.7902999999988	3503.7902999999988
PDP004251	2	Echioidinin 5-O-glucoside*	Flavonoids	Flavones	C22H22O10	1	-	3294.522300000002	3294.522300000002	3294.522300000002	36016.422999999966	28848.68899999997	16472.61150000001	3294.522300000002	3294.522300000002	3294.522300000002	399583.5510000011	838915.4269999984	624788.4674999993
Lmpp003465	2	Myricetin-3-O-β-D-glucoside*	Flavonoids	Flavonols	C21H20O13	3	19833-12-6	141180.80700000018	311791.3935000001	51039.641000000185	10207.928200000037	10207.928200000037	10207.928200000037	10097721.502000008	4886934.480999994	3.7753e+06	10207.928200000037	10207.928200000037	10207.928200000037
HJAP024	2	Kaempferol-6,8-di-C-glucoside	Flavonoids	Flavonols	C27H30O16	1	-	1885.158100000003	1885.158100000003	1885.158100000003	9425.790500000016	1885.158100000003	1885.158100000003	151320.52300000016	198060.3090000004	200529.3565000004	1885.158100000003	1885.158100000003	12108.298500000012
PDP153074	2	Helmon:4,7,4',6-Tetrahydroxyaurone*	Flavonoids	Aurones	C15H10O6	1	160525-59-7	397844.80500000133	140300.33349999983	131857.22799999986	17012.520400000005	17012.520400000005	17012.520400000005	8618978.184000026	9516165.537499912	9843433.162999988	183035.89550000077	89627.15100000038	85062.60200000003
PDP042444	2	3,5-dihydroxy-2-(2-hydroxy-4-methoxyphenyl)-7,8-dimethoxychromen-4-one	Flavonoids	Flavonols	C18H16O8	3	135905-58-7	7654.051499999962	6845.121999999879	35666.132000000136	1369.024399999976	1369.024399999976	1369.024399999976	55730.175000000774	75457.31249999978	50920.63099999955	1369.024399999976	1369.024399999976	1369.024399999976
Zbsp003857	2	3'-O-Methyltricetin-5-O-glucoside*	Flavonoids	Flavones	C22H22O12	1	-	81451	81451	81451	2691976.397999994	2311609.1564999977	407254.77200000006	39442331.80799999	33668321.515999995	34707732.479999945	81451	81451	81451
MWSHY0169	2	4',5,7-Trihydroxy-3',6-dimethoxyflavone (Jaceosidin)	Flavonoids	Flavones	C17H14O7	3	18085-97-7	2099.6910999999864	2099.6910999999864	2099.6910999999864	16236.846499999949	15530.363499999918	13936.921499999951	31905.144499999828	43097.62449999958	29111.380500000218	2099.6910999999864	14781.474500000057	2099.6910999999864
Lmdp006732	2	Scutellarein-4'-methyl ether (5,6,7-Trihydroxy-4'-methoxyflavone)	Flavonoids	Flavones	C16H12O6	3	6563-66-2	19845.62500000012	13605.573500000066	18519.198499999988	10239.051000000069	8286.944000000145	20482.745500000037	371895.1870000001	512074.261000001	316014.1110000017	13735.821000000062	1657.388800000029	11715.829999999936
pmp000566	2	Claussequinone	Flavonoids	Other Flavonoids	C16H14O5	2	35878-39-8	1955.0314000000064	41996.81550000005	1955.0314000000064	16560.774500000145	9775.15700000003	18131.232999999986	41692.81800000007	40581.4	61000.43649999981	35917.24899999996	55213.814999999864	60633.480500000616
PDP230135	2	8,4'-Dihydroxydihydroflavone-5-glucoside*	Flavonoids	Flavanones	C21H22O10	2	-	67040.56000000003	39868.545999999915	159270.2059999999	6073.2568999999985	6073.2568999999985	6073.2568999999985	6854472.184499997	4.79999e+06	2890819.0000000014	52228.45900000007	65239.80800000001	30366.284499999987
Rfp03629	2	6-Hydroxyluteoin-7-(6'''-caffeylsophoroside)	Flavonoids	Flavones	C36H36O20	2	-	2252.835400000008	2252.835400000008	2252.835400000008	15663.000000000013	12177.093499999995	13463.016000000003	102613.59799999994	87222.59749999995	209018.00000000047	2252.835400000008	2252.835400000008	2252.835400000008
Sadp012889	2	Apigenin 7-methyl ether 5-(6''-malonylglucoside)	Flavonoids	Flavones	C25H24O13	2	-	21293.92850000005	16909.583500000084	15950.408500000054	92764.09200000051	78773.11449999979	54831.907999999945	374831.0890000011	330666.48449999787	434158.9994999999	3190.08170000001	3190.08170000001	3190.08170000001
pmp000009	2	Centaureidin (5,7,3'-Trihydroxy-3,6,4'-Trimethoxyflavone)	Flavonoids	Flavonols	C18H16O8	1	17313-52-9	6630.447499999971	8399.088999999974	18658.34400000007	13531.889999999772	17902.10400000013	10988.866499999953	24507.7915000004	43137.64549999993	28851.296499999706	1326.089499999994	1326.089499999994	1326.089499999994
Lmpp003719	2	Peonidin-3-O-(6''-O-caffeoyl)glucoside	Flavonoids	Anthocyanidins	C31H29O14+	3	-	52164.55100000005	31356.686499999985	15658.49999999999	3131.699999999998	3131.699999999998	3131.699999999998	364277.9549999996	539649.0569999998	67911.85599999996	22628.15050000003	30624.291499999952	3131.699999999998
Zbrp003982	2	Sulfurein; Sulfuretin-6-O-glucoside	Flavonoids	Aurones	C21H20O10	1	531-63-5	98586.15650000004	127335.19299999993	85835.42549999997	9730.489000000003	14398.52050000001	11035.106500000004	41526038.33099993	47061988.09300001	42343352.59599989	1946.0978000000007	1946.0978000000007	1946.0978000000007
Zbhp002708	2	Malvidin-3-O-glucoside	Flavonoids	Anthocyanidins	C23H25O12+	3	18470-06-9	77638.69750000004	192790.26500000004	52576.58049999998	3032.978100000001	3032.978100000001	3032.978100000001	231105.6504999997	248306	265173.7279999999	15164.890500000009	24926.829499999953	3032.978100000001
mws0063	2	Genistein	Flavonoids	Isoflavones	C15H10O5	3	446-72-0	20163.3	9891.726999999995	16891.772000000066	1978.345399999999	1978.345399999999	1978.345399999999	133631.50550000032	102229.48899999988	134147.74350000036	1978.345399999999	1978.345399999999	1978.345399999999
Sadp017268	2	2-(4-hydroxyphenyl)-7-methoxy-6-(3-methylbut-2-enyl)chromen-4-one	Flavonoids	Flavones	C21H20O4	1	-	9676.508000000074	808.7330000000011	808.7330000000011	5534.19000000003	4043.665000000005	9605.492499999937	808.7330000000011	808.7330000000011	5592.175999999945	24870.6615000004	183005	546146.2280000044
Hmpp002612	2	Luteolin-7-O-gentiobioside*	Flavonoids	Flavones	C27H30O16	1	-	1444027.9769999988	1563870.5870000003	1355107.5935000004	5421.026100000005	166710.90250000014	5421.026100000005	6652436.971999995	6544927.010499992	8909475.861999996	92304.50950000007	52897.769500000046	27105.13050000002
PDP151546	2	5,7,2'-Trihydroxyflavone 7-glucuronide	Flavonoids	Flavones	C21H18O11	2	-	29854.25050000004	55705.97450000008	54100.11449999995	5970.850100000009	5970.850100000009	5970.850100000009	5970.850100000009	5970.850100000009	5970.850100000009	349536.5520000006	294717.7965000006	453086.2739999981
Lamp007136	2	3-(4-hydroxybenzene)-5,7-dihydroxy-6-methoxychroman-4-one malonyl glucoside	Flavonoids	Other Flavonoids	C26H26O14	2	-	38309.89100000005	72912.33050000017	37926.19100000007	51413.35900000002	25607.066500000008	5121.413300000002	5121.413300000002	5121.413300000002	5121.413300000002	761564.2999999998	2049232.4135000035	2495130.15999999
Zmjp003291	2	Vitexin-2''-O-galactoside*	Flavonoids	Flavones	C27H30O15	1	-	103367	96233.31749999976	69866.87999999995	13973.375999999991	13973.375999999991	13973.375999999991	188394.45199999984	214343.32850000012	396423.6639999997	13973.375999999991	13973.375999999991	13973.375999999991
PD0743950	2	Kaempferol 3-apiosyl-(1->2)-alpha-L-rhamnoside-7-rhamnoside	Flavonoids	Flavonols	C31H36O18	2	-	68911.61999999997	78486.6	46228.5	5247.95	5247.95	5247.95	447767.5924999996	749511.6459999995	5247.95	26239.7	5247.95	5247.95
pmp000383	2	Liquiritin	Flavonoids	Flavanones	C21H22O9	1	551-15-5	34515.176500000096	27988.1	5597.616700000001	5597.616700000001	5597.616700000001	5597.616700000001	1711795.5384999877	768216.9165000006	2776773.331500005	5597.616700000001	5597.616700000001	5597.616700000001
Hmcp001658	2	Isorhamnetin-3-O-(6''-malonyl)glucoside-7-O-glucoside	Flavonoids	Flavonols	C31H34O20	1	-	24691	52506.58299999998	32033.975500000022	35750.59749999995	83384.9	20579.68299999999	2122917.609999999	1208453.7919999994	1655487.0579999972	4115.936599999998	4115.936599999998	4115.936599999998
PDP004015	2	Pratensein 7-O-(6''-malonylglucoside)	Flavonoids	Isoflavones	C25H24O14	3	-	324418	400218.3599999997	161383.43099999984	200122.52699999989	285209.19650000014	259413	651694.0015000002	627539.3204999997	804178.2725000002	32276.686199999967	32276.686199999967	32276.686199999967
MWSprf003	2	3'-hydroxyPuerarin	Flavonoids	Isoflavones	C21H20O10	3	117060-54-5	46671.74550000003	47950.77449999999	41260.57250000002	6020.493399999998	37188.965000000026	6020.493399999998	61731.388499999965	30102.466999999982	100172.88550000003	6020.493399999998	6020.493399999998	6020.493399999998
Zmhp001956	2	6-Hydroxykaempferol-3,6,7-O-triglucoside	Flavonoids	Flavonols	C33H40O22	3	-	50290.799500000096	37483.463499999954	36108.73149999999	4808.03459999999	4808.03459999999	4808.03459999999	65198.201500000185	114227.8500000002	83368.44149999997	4808.03459999999	4808.03459999999	4808.03459999999
Wtmp005173	2	5,7-dihydroxy-2-(4-hydroxyphenyl)-6-[(2S,4R,5S)-3,4,5-trihydroxy-6-[[(2R,3S,5R)-3,4,5-trihydroxy-6-methyloxan-2-yl]oxymethyl]oxan-2-yl]chromen-4-one*	Flavonoids	Flavones	C27H30O14	1	-	85355.4	268069.6084999997	125146.40699999944	3126.013200000003	15630.066000000015	3126.013200000003	1412245.8280000135	852177.6164999972	1552974.3525000017	3126.013200000003	3126.013200000003	3126.013200000003
PDP239183	2	5-Hydroxy-3-(4-hydroxyphenyl)-4-oxo-4H-chromen-8-yl 6-O-(carboxyacetyl)-.beta.-L-galactopyranoside	Flavonoids	Isoflavones	C24H22O13	3	-	35017.741000000016	70725.79899999993	5184.543099999998	5184.543099999998	5184.543099999998	5184.543099999998	18172892.854000032	38315403.07950009	15725390.769499987	104386.17899999987	25922.71549999999	64146.00149999995
PDP197626	2	2',7-Dihydroxy-5,8-dimethoxyflavanone	Flavonoids	Flavanones	C17H16O6	1	-	14840.730499999923	11080.932999999946	28143.19099999997	2216.186599999989	2216.186599999989	2216.186599999989	78173.04549999976	161064.19900000046	116717.13949999928	2216.186599999989	2216.186599999989	2216.186599999989
PDP072672	2	3-[4-(5,7-dihydroxy-4-oxo-3-{[3,4,5-trihydroxy-6-(hydroxymethyl)oxan-2-yl]oxy}-4H-chromen-2-yl)-2-methoxyphenoxy]-5,7-dihydroxy-2-(4-hydroxy-3-methoxyphenyl)-4H-chromen-4-one	Flavonoids	Biflavones	C38H32O18	2	-	93528.6799999999	48651.12350000005	173113.10000000015	9730.22470000001	9730.22470000001	9730.22470000001	215216.0449999988	230072.27250000025	87650.54850000015	9730.22470000001	9730.22470000001	9730.22470000001
Zbzp003271	2	Saponarin*	Flavonoids	Flavones	C27H30O15	1	20310-89-8	30752.546999999984	46632.44300000002	53794.94799999998	6150.509399999997	6150.509399999997	6150.509399999997	165450.09599999982	166474	465592.9999999986	6150.509399999997	6150.509399999997	6150.509399999997
Laxp004783	2	Abrusin*	Flavonoids	Flavones	C23H24O11	1	-	125380.03900000046	190385.71250000005	82457.57249999992	19379.5	18308.24500000001	32226.81999999997	3661.6490000000017	3661.6490000000017	3661.6490000000017	2451268.9309999845	3481751.3334999983	5051523.6620000005
Zjhp090625	2	7-O-β-D-glucopyranoside-5-hydroxy-3-(4'-hydroxybenzylidene)-chroman-4-one*	Flavonoids	Other Flavonoids	C22H22O10	1	-	4603.958199999997	4603.958199999997	4603.958199999997	39074.2	24083.044500000004	23019.79099999999	184522.1224999996	150079.54600000026	147645.77100000024	330365.83049999987	820161.3514999959	1.29183e+06
PD1027768	2	Kaempferol 3-(6''-acetylglucosyl)-(1->3)-galactoside*	Flavonoids	Flavonols	C29H32O17	1	-	8791.710299999973	8791.710299999973	8791.710299999973	492720.886500001	43958.55149999986	58348.60349999998	8791.710299999973	8791.710299999973	1088035.0195000009	8791.710299999973	8791.710299999973	8791.710299999973
MWSHY0077	2	Fisetin	Flavonoids	Flavonols	C15H10O6	3	528-48-3	57537.415000000154	37717.10449999995	18859.902000000053	1473.083599999988	7365.417999999941	30002.03350000012	795963.3455000011	774456.1014999935	402818.4279999989	30719.072000000084	1473.083599999988	1473.083599999988
PDP195630	2	5-hydroxy-2-(4-hydroxyphenyl)-4-oxochromen-7-yl 3,4,5,6-tetrahydroxyoxane-2-carboxylate	Flavonoids	Flavones	C21H18O11	3	-	29442.68459999997	29442.68459999997	29442.68459999997	29442.68459999997	29442.68459999997	29442.68459999997	29442.68459999997	29442.68459999997	29442.68459999997	377102.83350000094	573408.340499999	507755.5679999996
Zbsp004450	2	3'-O-Methyltricetin-7-O-glucoside*	Flavonoids	Flavones	C22H22O12	1	-	11554.779200000004	11554.779200000004	11554.779200000004	1457489.2199999974	1465052.4224999985	466352.1169999999	28802631.505999994	1.52613e+07	28475659.19099995	57773.89600000002	179132.01499999993	11554.779200000004
pme3609	2	Cyanidin	Flavonoids	Anthocyanidins	C15H11O6+	3	13306-05-3	1831.1995000000024	1831.1995000000024	1831.1995000000024	1831.1995000000024	1831.1995000000024	1831.1995000000024	8447860.13699999	5000501.1869999925	9910186.09999999	89530.91749999994	9155.997500000012	48448.79999999993
Lmgp003779	2	Luteolinidin	Flavonoids	Anthocyanidins	C15H11O5+	3	-	2109.799999999996	2109.799999999996	2109.799999999996	2109.799999999996	2109.799999999996	2109.799999999996	84178.16999999993	10548.999999999978	307522.45749999967	2109.799999999996	2109.799999999996	2109.799999999996
Hamp007846	2	5,6,7,8-Tetramethoxyflavone	Flavonoids	Flavones	C19H18O6	2	-	29460.526499999884	20901.028999999864	4180.2057999999715	4180.2057999999715	4180.2057999999715	4180.2057999999715	205096.08500000092	241583.6654999993	248641.4409999993	4180.2057999999715	4180.2057999999715	4180.2057999999715
Zbbp005255	2	Aureusidin*	Flavonoids	Aurones	C15H10O6	1	38216-54-5	354477	132462.93799999967	14134.378899999963	14134.378899999963	14134.378899999963	14134.378899999963	5656630.282500015	7931034.659999968	7860737.935999995	152635.65300000063	359943.37600000115	70671.89449999982
MWStz602	2	Quercetagetin-7-O-glucoside(Quercetagitrin)*	Flavonoids	Flavonols	C21H20O13	3	548-75-4	10659.350100000023	10659.350100000023	10659.350100000023	53296.750500000126	10659.350100000023	77374.90799999997	1559672.020500001	1042699.9214999998	1371078.6949999998	10659.350100000023	10659.350100000023	10659.350100000023
Smhp004476	2	Isovitexin-2''-O-xyloside	Flavonoids	Flavones	C26H28O14	3	-	16744.425499999987	36774.50000000003	17485.296500000004	3348.885099999997	3348.885099999997	3348.885099999997	3348.885099999997	3348.885099999997	159974.10650000005	3348.885099999997	3348.885099999997	3348.885099999997
Xmyp005599	2	Kaempferol-3-O-galactoside-4'-O-glucoside	Flavonoids	Flavonols	C27H30O16	2	-	1727402.3824999984	1141357.3775000004	1294970.5705000006	6121.445799999998	6121.445799999998	6121.445799999998	6819748.747499994	5591560.144499994	9738593.629499996	79356.97850000006	39603.71100000002	30607.228999999985
Lagp004883	2	8-Methoxy malonyl ononin*	Flavonoids	Isoflavones	C26H26O13	3	-	7091.153799999949	7091.153799999949	7091.153799999949	7091.153799999949	7091.153799999949	7091.153799999949	7091.153799999949	7091.153799999949	7091.153799999949	85355.41400000015	537312.5164999989	35455.768999999746
Zmhp002814	2	5,7,8-Tetrahydroxy-6-methoxyflavone	Flavonoids	Flavones	C16H12O6	3	-	17019.7	3403.93	22742.04399999999	3403.93	3403.93	3403.93	464505.2394999999	500152.7859999992	213531.78500000012	3403.93	3403.93	3403.93
PDP002559	2	Kaempferol 3-apiosyl-(1->2)-alpha-L-arabinofuranoside-7-rhamnoside	Flavonoids	Flavonols	C31H36O18	2	89946-01-0	52709.05000000007	52709.05000000007	52709.05000000007	52709.05000000007	52709.05000000007	52709.05000000007	780540.5870000005	1118606.2729999986	1515772.9030000009	52709.05000000007	52709.05000000007	52709.05000000007
PDP022138	2	7-hydroxy-2-(4-hydroxyphenyl)-3,5-dimethoxy-6-methyl-8-{[3,4,5-trihydroxy-6-(hydroxymethyl)oxan-2-yl]oxy}-4H-chromen-4-one	Flavonoids	Flavonols	C24H26O12	2	-	5857.956399999994	5857.956399999994	5857.956399999994	5857.956399999994	5857.956399999994	29289.781999999967	1.81475e+06	1690832.4169999997	1085933.9825000009	5857.956399999994	5857.956399999994	5857.956399999994
Lcfp079879	2	Pinobanksin-5-O-galactosyl-(1→4)-glucoside	Flavonoids	Flavanonols	C27H32O15	2	91925-95-0	20970.67549999996	20970.67549999996	20970.67549999996	20970.67549999996	20970.67549999996	20970.67549999996	549096.4034999995	669870.3069999986	293214.8524999997	20970.67549999996	20970.67549999996	20970.67549999996
MWStz424	2	Afrormosin	Flavonoids	Isoflavones	C17H14O5	3	550-79-8	2127.3635999999797	2127.3635999999797	2127.3635999999797	2127.3635999999797	2127.3635999999797	2127.3635999999797	2127.3635999999797	2127.3635999999797	10636.8179999999	50126.41850000045	129454.6815000008	59773.051499999405
PDP179562	2	Vignafuran	Flavonoids	Other Flavonoids	C16H14O4	1	57800-41-6	11199.581500000091	2045.7078999999944	2045.7078999999944	2045.7078999999944	2045.7078999999944	2045.7078999999944	2045.7078999999944	2045.7078999999944	10228.539499999972	14463.962499999963	731333.9809999896	1278900.1104999897
PDP232965	2	[(2S,3R,4S,5S,6R)-2-[2-(5,7-dihydroxy-8-methoxy-4-oxochromen-2-yl)-3-hydroxyphenoxy]-4,5-dihydroxy-6-(hydroxymethyl)oxan-3-yl] (E)-3-(3,4-dihydroxyphenyl)prop-2-enoate*	Flavonoids	Flavones	C31H28O15	2	-	2729.700000000015	2729.700000000015	2729.700000000015	13648.500000000073	73569.95049999964	2729.700000000015	1078920.9999999907	597460.6190000001	1164540.0970000024	2729.700000000015	2729.700000000015	2729.700000000015
PDP152317	2	5,7,2',5'-Tetrahydroxyflavanone	Flavonoids	Flavanones	C15H12O6	2	-	1521.8170000000052	1521.8170000000052	24368.438000000035	39728.094000000085	22687.07199999981	32353.977499999983	212227.50050000052	290112.0249999982	286050.0204999997	1521.8170000000052	7609.0850000000255	22726.425000000017
PDP152893	2	Quercetin 7-methyl ether 3-laminaribioside	Flavonoids	Flavonols	C28H32O17	2	-	4970.096900000023	4970.096900000023	4970.096900000023	24850.48450000012	92826.86899999969	65933.16650000012	1250599.4494999896	672244.4420000005	1501277.5505000032	4970.096900000023	4970.096900000023	4970.096900000023
Lmmp001947	2	Gossypetin-3-O-glucoside*	Flavonoids	Flavonols	C21H20O13	3	-	252650.3864000001	252650.3864000001	252650.3864000001	252650.3864000001	252650.3864000001	252650.3864000001	10860846.074500008	5374688.680499993	3.82606e+06	252650.3864000001	252650.3864000001	252650.3864000001
Lmdp002969	2	Myricetin-3-O-galactoside*	Flavonoids	Flavonols	C21H20O13	3	15648-86-9	41742.221300000034	208711.10650000017	41742.221300000034	41742.221300000034	41742.221300000034	41742.221300000034	1893206.189500001	990736	1246660.3419999997	41742.221300000034	41742.221300000034	41742.221300000034
Lamp007163	2	4'-Demethyleucomin glucoside*	Flavonoids	Other Flavonoids	C22H22O10	1	-	28843.99959999998	28843.99959999998	28843.99959999998	28843.99959999998	28843.99959999998	28843.99959999998	28843.99959999998	28843.99959999998	28843.99959999998	452137.33900000143	570021.7259999989	644156.6689999992
PDP094749	2	5-hydroxy-3-(3-hydroxy-4-methoxyphenyl)-2,6-dimethoxy-7-{[(2S,3R,4S,5S,6R)-3,4,5-trihydroxy-6-(hydroxymethyl)oxan-2-yl]oxy}-4H-naphthalen-1-one*	Flavonoids	Flavonols	C25H28O12	2	-	4379.3053999999875	4379.3053999999875	4379.3053999999875	4379.3053999999875	4379.3053999999875	4379.3053999999875	21896.526999999936	46244.9595000001	39085.79050000005	174997.49249999897	91260.40699999996	321293.9240000001
PDP178582	2	3,5-Dihydroxy-2-[3-methoxy-4-[3,4,5-trihydroxy-6-(hydroxymethyl)oxan-2-yl]oxyphenyl]chromen-4-one	Flavonoids	Flavonols	C22H22O11	2	-	98273.66759999984	98273.66759999984	98273.66759999984	98273.66759999984	98273.66759999984	98273.66759999984	1274760.7944999991	2.00622e+06	1258918.0859999992	98273.66759999984	98273.66759999984	98273.66759999984
PD0738868	2	6''-O-(3-Hydroxy-3-methylglutaroyl)astragalin	Flavonoids	Flavonols	C27H28O15	2	-	23084.05749999994	13614.429500000011	17726.535000000033	2722.885900000002	2722.885900000002	2722.885900000002	117183.65699999996	120062.01600000008	71484.2535000001	2722.885900000002	2722.885900000002	2722.885900000002
PDP195753	2	6,7-dihydroxy-2-(4-hydroxyphenyl)-4H-chromen-4-one	Flavonoids	Flavones	C15H10O5	2	-	35882.459099999935	35882.459099999935	35882.459099999935	35882.459099999935	35882.459099999935	35882.459099999935	3298500.932499997	3166293.931999993	1266247.7524999988	35882.459099999935	35882.459099999935	35882.459099999935
MWSHY0111	2	Calycosin-7-O-glucoside	Flavonoids	Isoflavones	C22H22O10	3	20633-67-4	161693.01400000008	271857.50799999986	229554.9719999999	10583.980499999978	25592.42249999997	53848.1	6684180.109499995	5057078.303499993	5801098.489499994	400040.52750000026	509919.2269999993	780873.1995000009
MWStz583	2	5-Hydroxy-7,3',4'-trimethoxyflavone	Flavonoids	Flavones	C18H16O6	1	29080-58-8	5261.806000000012	4709.303000000004	9377.936000000018	941.8606000000008	941.8606000000008	941.8606000000008	941.8606000000008	941.8606000000008	941.8606000000008	399614.6004999992	522531.28850000096	640274.353499999
Zdcp004025	2	Epigallocatechin-3-O-(3-O-methyl)gallate	Flavonoids	Flavanols	C23H20O11	3	83104-87-4	3130.332099999997	3130.332099999997	3130.332099999997	3130.332099999997	3130.332099999997	3130.332099999997	54271.60549999996	47833.55549999998	15654.606499999987	50494.55750000007	92269.1489999998	33090.07100000005
Rdp03101	2	2-(3-Methoxy-4-hydroxyphenyl)-6-[3-O-(beta-D-glucopyranosyl)-beta-D-glucopyranosyl]-5,7-dihydroxy-4H-1-benzopyran-4-one	Flavonoids	Flavones	C28H32O16	2	-	76528.19150000003	115385.38899999992	51356.11949999994	10271.223899999988	10271.223899999988	10271.223899999988	230332.37249999976	383798.72400000016	10271.223899999988	10271.223899999988	10271.223899999988	10271.223899999988
Ladp006168	2	portulacanone D malonyl glucoside	Flavonoids	Other Flavonoids	C26H26O13	2	-	1263.8075999999985	1263.8075999999985	1263.8075999999985	1263.8075999999985	1263.8075999999985	1263.8075999999985	19842.825999999957	6319.037999999991	10644.187000000024	57587.89799999989	293593.6785000002	167340.30650000044
Wajp004095	2	Apigenin-7-O-Gentiobioside	Flavonoids	Flavones	C27H30O15	3	-	3145.936000000002	3145.936000000002	3145.936000000002	3145.936000000002	3145.936000000002	3145.936000000002	237775.44350000005	180641.25600000005	496736.1724999992	15862.499999999984	15729.68000000001	3145.936000000002
PDP000943	2	Quercetin-3'-O-(6''-O-acetyl)glucoside*	Flavonoids	Flavonols	C24H26O12	2	-	22336.55249999995	17487.396999999837	16937.606999999996	28060.091999999902	25818.13699999988	14156.148000000076	2831.229600000015	2831.229600000015	26823.902999999867	51407.2	105072.79299999992	73649.63949999963
Lmtp003948	2	3',5',5,7-Tetrahydroxy-4'-methoxyflavanone-3'-O-glucoside	Flavonoids	Flavanones	C22H24O12	3	-	152148.11600000007	152148.11600000007	152148.11600000007	152148.11600000007	152148.11600000007	152148.11600000007	2147833.822000001	919443	808573.5314999996	152148.11600000007	152148.11600000007	152148.11600000007
PDP049693	2	Flavonol base + 6O, O-MalonylHex*	Flavonoids	Flavonols	C24H22O16	2	-	60188.09739999995	60188.09739999995	60188.09739999995	60188.09739999995	60188.09739999995	60188.09739999995	811493.8644999997	768335.4684999997	908219.2994999996	60188.09739999995	60188.09739999995	60188.09739999995
Hmlp005105	2	3,7-dihydroxy-4'-methoxyflavone	Flavonoids	Flavonols	C16H12O5	3	-	8315.791499999996	8315.791499999996	8315.791499999996	8315.791499999996	8315.791499999996	8315.791499999996	283302.80000000057	548749	118987.74649999948	8315.791499999996	8315.791499999996	8315.791499999996
Rfp03415	2	Maritimetin 7-glucoside	Flavonoids	Aurones	C21H20O11	1	-	549030.8096999993	549030.8096999993	549030.8096999993	549030.8096999993	549030.8096999993	549030.8096999993	6559257.581999988	7.78236e+06	10826866.890499968	549030.8096999993	549030.8096999993	549030.8096999993
Lmnp002762	2	Cirsimaritin-8-C-[glucosyl-(1-2)]-glucoside	Flavonoids	Flavones	C29H34O16	3	-	8698.874099999994	8698.874099999994	8698.874099999994	156663.29550000007	100725.09150000008	43494.37049999997	199285	8698.874099999994	528604.6610000004	8698.874099999994	8698.874099999994	8698.874099999994
PDP248180	2	2'-hydroxy-7,8-dimethoxyflavone-5-glucoside*	Flavonoids	Flavones	C23H24O11	1	-	84826.51450000021	145138.69050000006	103705.4449999999	16965.302900000042	16965.302900000042	16965.302900000042	16965.302900000042	16965.302900000042	16965.302900000042	2656525.489999984	3887980.372499998	2.08207e+06
Layp006138	2	5-Hydroxy-3',4',7-trimethoxyflavone glucoside*	Flavonoids	Flavones	C24H26O11	2	-	12245.301099999991	12245.301099999991	12245.301099999991	12245.301099999991	12245.301099999991	12245.301099999991	12245.301099999991	12245.301099999991	12245.301099999991	175554.74400000006	595032.5364999993	257297.60650000127
PDP174401	2	3-(3,4-dihydro-2H-1,5-benzodioxepin-7-yl)-7-hydroxy-2-methyl-6-propylchromen-4-one	Flavonoids	Other Flavonoids	C22H22O5	2	-	2664.942699999966	2664.942699999966	2664.942699999966	2664.942699999966	2664.942699999966	2664.942699999966	2664.942699999966	2664.942699999966	2664.942699999966	44965.2304999999	44710.22300000014	60371.83450000004
Wagp008220	2	Cerrosillin	Flavonoids	Flavones	C19H18O6	3	17182-56-8	3238.913200000045	3238.913200000045	3238.913200000045	3238.913200000045	3238.913200000045	3238.913200000045	3238.913200000045	3238.913200000045	3238.913200000045	47528.62799999997	84685.79950000044	35090.39399999987
Hmlp005624	2	3',7-dihydroxy-4'-methoxyflavone	Flavonoids	Flavones	C16H12O5	3	54867-60-6	3375.1696000000147	3375.1696000000147	3375.1696000000147	3375.1696000000147	3375.1696000000147	3375.1696000000147	187225.72100000028	268549.5000000005	115953.67449999964	29243.95050000001	29526.98149999988	16875.848000000067
MWStz666	2	Vitexin -4''-O-glucoside	Flavonoids	Flavones	C27H30O15	1	178468-00-3	128570	172484.54699999964	71312.99999999996	14262.599999999991	14262.599999999991	14262.599999999991	183138.94299999977	375763.7344999999	338443.89049999963	14262.599999999991	14262.599999999991	14262.599999999991
PDP168355	2	7,8-dihydroxy-2-(3-hydroxyphenyl)chromen-4-one	Flavonoids	Flavones	C15H10O5	2	-	11246.200000000024	11246.200000000024	11246.200000000024	11246.200000000024	11246.200000000024	11246.200000000024	167852.50000000035	199619.08500000057	130597.96799999946	11246.200000000024	11246.200000000024	11246.200000000024
PDP140685	2	1-methyl 3-[(2S,3S,4S,5S,6S)-3,4,5-trihydroxy-6-{[5-hydroxy-3-(4-hydroxyphenyl)-4-oxochromen-7-yl]oxy}oxan-2-yl]methyl propanedioate	Flavonoids	Isoflavones	C25H24O13	3	-	10975.254999999992	10975.254999999992	10975.254999999992	10975.254999999992	10975.254999999992	10975.254999999992	96397.42699999997	85581.5	261964.6065000011	10975.254999999992	10975.254999999992	10975.254999999992
PDP152898	2	Quercetin 3,4'-dimethyl ether 7-alpha-L-Arabinofuranosyl-(1->6)-glucoside	Flavonoids	Flavonols	C28H32O16	3	355006-00-7	18831.314399999897	18831.314399999897	18831.314399999897	18831.314399999897	18831.314399999897	18831.314399999897	176213.3629999997	110240.8570000006	274080.049000002	18831.314399999897	18831.314399999897	18831.314399999897
Lakp005056	2	CaffeoylMyricitrin	Flavonoids	Flavonols	C30H26O15	3	-	18304.864799999872	18304.864799999872	18304.864799999872	18304.864799999872	18304.864799999872	18304.864799999872	231680.4999999996	151392.6535000009	292876.92800000217	18304.864799999872	18304.864799999872	18304.864799999872
PD0458266	2	Luteolin 7-O-(6''-O-malonyl)-beta-D-diglucoside	Flavonoids	Flavones	C30H32O19	2	-	77373.8	77373.8	77373.8	77373.8	77373.8	77373.8	543741.5070000009	554945.0000000006	903000.2849999988	77373.8	77373.8	77373.8
Zblp002396	2	Peonidin-3-O-glucoside	Flavonoids	Anthocyanidins	C22H23O11+	3	68795-37-9	158107.53950000007	67049.3804999999	105792.87999999992	13409.87609999998	13409.87609999998	13409.87609999998	813040.1709999993	2.23642e+06	836599.5044999986	13409.87609999998	13409.87609999998	13409.87609999998
Hmxp006108	2	3-Hydroxy-5,7,8-trimethoxyflavone*	Flavonoids	Flavonols	C18H16O6	3	103393-10-8	6400.489099999998	6400.489099999998	6400.489099999998	6400.489099999998	6400.489099999998	6400.489099999998	6400.489099999998	6400.489099999998	6400.489099999998	127394.70450000024	153444.26299999966	166539.59050000098
Zbgp008956	2	5-Hydroxy-7,8,2',6'-Tetramethoxyflavone (Altisin)	Flavonoids	Flavones	C19H18O7	1	-	3520.0682000000047	3520.0682000000047	3520.0682000000047	3520.0682000000047	3520.0682000000047	3520.0682000000047	3520.0682000000047	3520.0682000000047	3520.0682000000047	68177.19950000013	113216.07249999848	77526.16400000022
MWSslk165	2	Diosmetin-7-O-Neohesperidoside (Neodiosmin)*	Flavonoids	Flavones	C28H32O15	1	38665-01-9	155344.73600000053	92599.56650000004	93909.8	9289.479600000022	50577.84949999992	46447.39800000012	574147.3579999999	979001.2079999984	215609.3165000001	9289.479600000022	9289.479600000022	9289.479600000022
MWSslk009	2	Xanthone	Flavonoids	Other Flavonoids	C13H8O2	1	90-47-1	90315.20680000055	90315.20680000055	90315.20680000055	90315.20680000055	90315.20680000055	90315.20680000055	90315.20680000055	90315.20680000055	90315.20680000055	992573.8849999972	1800728.6715000018	1159372.3539999924
Lmmp004749	2	Apigenin-7-O-[2''-O-(2'''-Sinapoyl)glucosyl]glucuronide	Flavonoids	Flavones	C38H38O20	3	-	5580.588300000004	5580.588300000004	5580.588300000004	5580.588300000004	5580.588300000004	5580.588300000004	58688.23100000027	69869.19899999996	42869.46100000005	5580.588300000004	5580.588300000004	5580.588300000004
pmp000107	2	Monohydroxy-trimethoxyflavone*	Flavonoids	Flavones	C18H16O6	3	-	6558.292099999996	6558.292099999996	6558.292099999996	6558.292099999996	6558.292099999996	6558.292099999996	6558.292099999996	6558.292099999996	6558.292099999996	154215.9894999999	195533	142268.97350000055
MWSHY0021	2	Apigenin 7,4'-dimethyl ether	Flavonoids	Flavones	C17H14O5	1	5128-44-9	1107.2055000000012	1107.2055000000012	1107.2055000000012	1107.2055000000012	1107.2055000000012	1107.2055000000012	1107.2055000000012	1107.2055000000012	1107.2055000000012	22412.7860000001	60445.590500000224	22039.11149999973
PDP180696	2	2-(2,4-dihydroxyphenyl)-5-hydroxy-7-methoxy-6-(3-methylbut-2-en-1-yl)-4H-chromen-4-one*	Flavonoids	Flavones	C21H20O6	1	-	1161.5393000000138	1161.5393000000138	1161.5393000000138	1161.5393000000138	1161.5393000000138	1161.5393000000138	1161.5393000000138	1161.5393000000138	1161.5393000000138	5807.696500000069	81884.61100000086	100969.24749999928
Lmhp003162	2	Chrysoeriol-6,8-di-C-glucoside-4'-O-glucoside	Flavonoids	Flavones	C34H42O21	3	-	9551.375999999978	9551.375999999978	9551.375999999978	9551.375999999978	9551.375999999978	9551.375999999978	237808.68700000012	228514.78049999985	227411.58250000016	9551.375999999978	9551.375999999978	9551.375999999978
pmp000163	2	Andrographidine E aglycone	Flavonoids	Flavones	C18H16O6	2	1165-40-8	5429.062299999969	5429.062299999969	5429.062299999969	5429.062299999969	5429.062299999969	5429.062299999969	5429.062299999969	5429.062299999969	5429.062299999969	61907.3729999998	97982.71900000027	126324.7420000004
PDP002454	2	8-Hydroxyluteolin 7-xyloside	Flavonoids	Flavones	C20H18O11	2	126771-28-6	6348.525599999992	6348.525599999992	6348.525599999992	6348.525599999992	6348.525599999992	90895.64899999998	5386567.824499995	6348.525599999992	7213411.849999992	58888.72499999997	38145.65400000003	31742.62799999996
Lmsp008392	2	4',5-Dihydroxy-3',5'-dimethoxyflavone	Flavonoids	Flavones	C17H14O6	1	-	2094.3	2094.3	2094.3	2094.3	2094.3	2094.3	2094.3	2094.3	2094.3	44817.28550000013	43150.514000000265	57861.19500000023
PDP003470	2	Butin-7-O-beta-D-glucopyranoside:Isocoreopsin*	Flavonoids	Flavanones	C21H22O10	2	30382-18-4	457994.1168000015	457994.1168000015	457994.1168000015	457994.1168000015	457994.1168000015	457994.1168000015	12215223.416499993	17041244.200999994	11443966.700500024	457994.1168000015	457994.1168000015	457994.1168000015
mws0040	2	Chrysin	Flavonoids	Flavones	C15H10O4	3	480-40-0	1804.212100000024	1804.212100000024	1804.212100000024	1804.212100000024	1804.212100000024	1804.212100000024	17724.784000000058	56227.25849999984	20181.95250000011	1804.212100000024	1804.212100000024	1804.212100000024
Wagp009942	2	5-Hydroxy-3,7,3',4'-tetramethoxyflavone (Retusin)*	Flavonoids	Flavones	C19H18O7	1	1245-15-4	2841.554899999976	2841.554899999976	2841.554899999976	2841.554899999976	2841.554899999976	2841.554899999976	2841.554899999976	2841.554899999976	2841.554899999976	45452.49999999999	71534.96849999938	55156.448000000135
pmp000008	2	5-Desmethylsinensetin*	Flavonoids	Flavones	C19H18O7	1	21763-80-4	3926.376199999965	3926.376199999965	3926.376199999965	3926.376199999965	3926.376199999965	3926.376199999965	3926.376199999965	3926.376199999965	3926.376199999965	47573.79000000005	77904.9964999991	69284.37800000017
Hajp007891	2	3',4',5,7-Tetramethoxyflavone; Luteolin Tetramethyl Ether	Flavonoids	Flavones	C19H18O6	1	855-97-0	2554.5863999999983	2554.5863999999983	2554.5863999999983	2554.5863999999983	2554.5863999999983	2554.5863999999983	2554.5863999999983	2554.5863999999983	2554.5863999999983	66593.5	127815.52050000036	32735.77000000004
PDP027530	2	5-hydroxy-6,7-dimethoxy-2-(3-methoxyphenyl)-4H-chromen-4-one	Flavonoids	Flavones	C18H16O6	3	-	5363.915400000029	5363.915400000029	5363.915400000029	5363.915400000029	5363.915400000029	5363.915400000029	5363.915400000029	5363.915400000029	5363.915400000029	98989.5304999998	99555.31150000008	132675.78799999965
Lmsp011263	2	6-Hydroxy-4',5,7-trimethoxyflavone	Flavonoids	Flavones	C18H16O6	2	6938-19-8	1873.8680999999888	1873.8680999999888	1873.8680999999888	1873.8680999999888	1873.8680999999888	1873.8680999999888	1873.8680999999888	1873.8680999999888	1873.8680999999888	31331.00599999996	37463.80749999994	42009.18549999988
Wahlp06897	2	3,5,7-Trimethoxyflavone	Flavonoids	Flavonols	C18H16O5	1	26964-29-4	3998.7761000000078	3998.7761000000078	3998.7761000000078	3998.7761000000078	3998.7761000000078	3998.7761000000078	3998.7761000000078	3998.7761000000078	3998.7761000000078	105045	114740.4919999993	94970.6964999994
PDP240181	2	7-Hydroxy-2',4',5'-trimethoxyisoflavone 7-O-glucoside*	Flavonoids	Flavones	C24H26O11	2	-	17154.729899999955	17154.729899999955	17154.729899999955	17154.729899999955	17154.729899999955	17154.729899999955	17154.729899999955	17154.729899999955	17154.729899999955	162424.3384999999	448546.1840000007	254643.1380000009
Layp006271	2	5-Hydroxy-3',4',7-trimethoxyflavone malonyl glucoside	Flavonoids	Flavones	C27H28O14	2	-	51817.664799999984	51817.664799999984	51817.664799999984	51817.664799999984	51817.664799999984	51817.664799999984	51817.664799999984	51817.664799999984	51817.664799999984	677348	1811295.0320000008	1392026.319499997
MWSHY0201	2	Kaempferitrin	Flavonoids	Flavonols	C27H30O14	3	482-38-2	40550.1	40550.1	40550.1	40550.1	40550.1	40550.1	459035.8845000036	584401.5119999985	442191.0920000004	40550.1	40550.1	40550.1
PDP021288	2	5-hydroxy-3,7,8-trimethoxy-2-(2-methoxyphenyl)chromen-4-one	Flavonoids	Flavonols	C19H18O7	3	86828-02-6	4477.3533999999545	4477.3533999999545	4477.3533999999545	4477.3533999999545	4477.3533999999545	4477.3533999999545	4477.3533999999545	4477.3533999999545	4477.3533999999545	71506.07899999972	131426.32199999798	72707.57650000023
Smgp004575	2	Quercetin-5-O-β-D-glucoside*	Flavonoids	Flavonols	C21H20O12	1	-	61514455.87499994	122975.34320000006	50009425.05050004	122975.34320000006	12166835.735500012	5.66138e+07	85928008.76599996	95047192.9454999	37791470.07350002	614876.7160000002	2128638.4945000033	915236.7899999998
PDP184146	2	3,5-dihydroxy-2-(4-hydroxyphenyl)-7-methoxy-6-{[3,4,5-trihydroxy-6-(hydroxymethyl)oxan-2-yl]oxy}-4H-chromen-4-one*	Flavonoids	Flavonols	C22H22O12	1	-	599613	486372.2744999989	544316.8679999983	2883240.300000008	1148784.3830000006	2246126.366999998	8761527.487500012	24858574.77900005	5782285.759999992	69155.39600000001	181799.78449999995	13831.079200000002
Zasp003415	2	Kaempferol 3-(3'',4''-diacetylglucoside)	Flavonoids	Flavonols	C25H24O13	3	-	6185.1610999999975	6185.1610999999975	6185.1610999999975	6185.1610999999975	6185.1610999999975	6185.1610999999975	6185.1610999999975	6185.1610999999975	6185.1610999999975	58505.96400000001	30925.805499999984	216401
Hmzp006059	2	Sorbifolin	Flavonoids	Flavones	C16H12O6	3	23130-22-5	15247.056499999966	3049.4112999999934	17285.909999999938	3049.4112999999934	3049.4112999999934	3049.4112999999934	232250.60350000032	354035.28199999937	205301.46399999992	3049.4112999999934	3049.4112999999934	3049.4112999999934
Zbsp002854	2	Chrysoeriol-6,8-di-C-glucoside-7-O-glucoside	Flavonoids	Flavones	C34H42O21	3	-	7232.69	7232.69	7232.69	7232.69	7232.69	7232.69	96749.93400000012	143222.83649999974	143199.32500000013	7232.69	7232.69	7232.69
Lalp007415	2	5,7-dihydroxy-6-methyl-3-(4'-hydroxybenzyl)-4-chromanone	Flavonoids	Other Flavonoids	C17H16O5	2	-	957.1610999999992	957.1610999999992	957.1610999999992	957.1610999999992	957.1610999999992	957.1610999999992	957.1610999999992	957.1610999999992	957.1610999999992	4785.805499999996	618880.7459999942	599174.2120000027
MWSmce566	2	Astrapterocarpan	Flavonoids	Isoflavones	C17H16O5	3	73340-41-7	634.0489000000006	634.0489000000006	634.0489000000006	634.0489000000006	634.0489000000006	634.0489000000006	634.0489000000006	634.0489000000006	634.0489000000006	3170.244500000003	266352.05449999764	325616.79600000096
PDP030595	2	7-hydroxy-3-{[3,4,5-trihydroxy-6-(hydroxymethyl)oxan-2-yl]oxy}-2-(3,4,5-trihydroxyphenyl)-4H-chromen-4-one	Flavonoids	Flavonols	C21H20O12	3	-	71828.86499999973	71828.86499999973	71828.86499999973	71828.86499999973	71828.86499999973	71828.86499999973	1400724.209000002	1365746.1044999987	890388.7180000013	71828.86499999973	71828.86499999973	71828.86499999973
Zbbp006535	2	Afrormosin-7-O-(6''-malonyl)glucoside*	Flavonoids	Isoflavones	C26H26O13	3	-	2105.809100000008	2105.809100000008	2105.809100000008	2105.809100000008	2105.809100000008	10529.04550000004	2105.809100000008	2105.809100000008	2105.809100000008	105030.16299999996	763138.7215000008	52415.815999999904
Lasp007756	2	Uncinanone C	Flavonoids	Isoflavones	C21H20O6	3	-	1158.321900000001	1158.321900000001	1158.321900000001	1158.321900000001	1158.321900000001	1158.321900000001	1158.321900000001	1158.321900000001	1158.321900000001	5791.609500000005	67375.9680000007	176346.4194999997
PDP076062	2	Apigenin 7-(6''-caffeoylglucoside)	Flavonoids	Flavones	C30H26O13	2	-	13175.101499999982	25314.349999999984	2635.0202999999965	2635.0202999999965	13471.95749999991	2635.0202999999965	18811.627999999982	42413.07200000018	201942.31350000147	2635.0202999999965	2635.0202999999965	2635.0202999999965
Lmmp002143	2	Gossypetin-3-O-(6''-malonyl)glucoside*	Flavonoids	Flavonols	C24H22O16	2	-	6607.629200000012	6607.629200000012	6607.629200000012	202030	33038.146000000066	53092.405999999995	120847.62799999988	82595.20499999997	180558	6607.629200000012	6607.629200000012	6607.629200000012
PDP181053	2	2-[3,4-dihydroxy-5-(3-methylbut-2-enyl)phenyl]-5,7-dihydroxy-3-methylchromen-4-one*	Flavonoids	Flavones	C21H20O6	1	-	1845.5203000000129	1845.5203000000129	1845.5203000000129	1845.5203000000129	1845.5203000000129	1845.5203000000129	1845.5203000000129	1845.5203000000129	1845.5203000000129	9227.601500000064	112289.48800000106	73339.30649999925
Lmhp003658	2	Monohydroxy-trimethoxyflavone-O-(6''-malonyl)glucoside	Flavonoids	Flavones	C27H28O14	3	-	5060.342700000012	5060.342700000012	5060.342700000012	5060.342700000012	5060.342700000012	25301.71350000006	5060.342700000012	5060.342700000012	5060.342700000012	143810.9429999998	239312.1025000006	496288.2334999973
MWSHY0032	2	Formononetin	Flavonoids	Isoflavones	C16H12O4	3	485-72-3	1039.443499999997	1039.443499999997	1039.443499999997	1039.443499999997	1039.443499999997	1039.443499999997	1039.443499999997	1039.443499999997	9121.726000000026	5197.2174999999825	331457.2999999969	1028050.7584999992
MWSHY0047	2	5,7,4'-Trimethoxyflavone	Flavonoids	Flavones	C18H16O5	1	5631-70-9	1600.249100000006	1600.249100000006	1600.249100000006	1600.249100000006	1600.249100000006	1600.249100000006	1600.249100000006	1600.249100000006	1600.249100000006	27234.926500000005	31608.47349999977	21946.44249999984
Sagp002728	2	Maesopsin 4-O-Glucoside(Hovetrichoside C)	Flavonoids	Aurones	C21H22O11	2	-	13291.381499999983	13291.381499999983	13291.381499999983	13291.381499999983	13291.381499999983	13291.381499999983	185188.26449999987	319404.9149999991	239914.32800000015	13291.381499999983	13291.381499999983	13291.381499999983
PD0558547	2	Quercetin 3-O-(6'-malonyl-glucoside) 7-O-glucoside	Flavonoids	Flavonols	C30H32O20	1	-	306860.8659999997	6984.3394000000135	34921.697000000066	6984.3394000000135	6984.3394000000135	6984.3394000000135	2914181.189000005	2148790.4194999943	4202896.341000005	6984.3394000000135	6984.3394000000135	6984.3394000000135
Lagp006131	2	Irisolidone 7-O-acetyl-Glucoside	Flavonoids	Isoflavones	C25H26O12	3	-	1822.5440000000071	1822.5440000000071	1822.5440000000071	1822.5440000000071	1822.5440000000071	1822.5440000000071	1822.5440000000071	1822.5440000000071	1822.5440000000071	26413.6	37770.73799999983	84874.51349999978
PDP003474	2	Eriodictyol 5-O-glucoside	Flavonoids	Flavanones	C21H22O11	1	103617-12-5	251114.2410999997	251114.2410999997	251114.2410999997	251114.2410999997	251114.2410999997	251114.2410999997	2231988.6214999976	3.65735e+06	4019492.581999988	251114.2410999997	251114.2410999997	251114.2410999997
pme1398	2	Delphinidin 3-O-glucoside	Flavonoids	Anthocyanidins	C21H21O12+	2	50986-17-9	60377.42489999997	60377.42489999997	60377.42489999997	60377.42489999997	60377.42489999997	60377.42489999997	1475378.9560000002	1636063.9844999982	842686.6180000006	60377.42489999997	60377.42489999997	60377.42489999997
MWStz585	2	Nepetin-7-O-glucoside(Nepitrin)*	Flavonoids	Flavones	C22H22O12	1	569-90-4	5898542.062999994	6605141.477999993	7088088.478999993	4734126.947000007	4866838.845000015	3460958.3124999944	10776560.289499989	13863200.497500036	7150143.762499987	450918.13599999953	1205435.7014999972	1000572.6549999992
Zbjn005825	2	Kaempferide-3-O-(6'-O-acetyl)glucoside*	Flavonoids	Flavonols	C24H24O12	1	-	1767033.9599999972	2030533.0550000109	1.26963e+06	239620.10300000172	650687.4364999968	353924.9840000028	12519389.470500056	11090541.176500026	10437482.599500077	86807.06700000001	84952.69699999981	151955.20399999933
Zbsn005918	2	Chrysoeriol-7-O-(6''-acetyl)glucoside*	Flavonoids	Flavones	C24H24O12	1	-	1836881.3269999968	2179129.435500012	1311253.7054999992	262231.46950000216	486641.3949999982	274206.2035000021	12024838.466500057	12489649.647500023	10657228.57500007	107190.88799999998	91288.60499999966	166516.25699999926
ZBN0144	2	6-Methoxykaempferol-3-O-glucoside*	Flavonoids	Flavonols	C22H22O12	1	63422-27-5	5950088.423999994	7378113.178999992	7576019.200499993	4865214.321500006	4245217.854000011	3188645.401999996	13698766.007999985	14805725.26650004	6854453.89949999	390087.9384999995	1098363.8044999978	1176297.2419999982
Zbqn006065	2	Datiscetin*	Flavonoids	Flavonols	C15H10O6	2	480-15-9	210236.64250000057	130494.85100000004	61038.27300000035	13256.959999999905	32960.560999999885	14956.075999999952	7362021.379000031	9751709.855499962	9270900.962999996	244424.24449999863	76919.82899999969	140497.7224999996
Lmdn007639	2	3,9-Dihydroxypterocarpan	Flavonoids	Isoflavones	C15H12O4	3	61135-91-9	12121.27049999999	7944.72649999995	16733.427000000058	13021.151000000007	16211.530999999806	17566.268000000106	360712.5469999995	606188.9629999979	365947.28549999953	29764.268000000066	42016.75199999998	37437.94300000016
Waqkn04503	2	Isorhamnetin 3-(2''-acetylglucoside)	Flavonoids	Flavonols	C24H24O13	2	-	263925.90449999983	482274	245968.8459999987	1340259.9725000013	1005947.269500004	1.35504e+06	3603342.143499979	2993716.406500015	3845850.94200002	111741.25250000069	226862.2749999992	120548.28900000034
Xmyn008071	2	Gnetifolin B*	Flavonoids	Flavonols	C16H12O6	1	140671-06-3	43353.974999999926	26099.733500000108	19514.42900000001	5307.284500000014	13424.971499999996	10411.831499999931	436961.0289999993	626993.5230000007	449069.48049999826	23664.08949999999	54258.68950000021	66204.36750000062
ZBN0289	2	Apigenin-4'-O-glucoside	Flavonoids	Flavones	C21H20O10	1	20486-34-4	1232245.9040000031	819002.5285000013	1425708.8030000054	42859.184999999896	95068.59399999976	38047.26799999998	3475675.719000006	3665897.978499993	6766291.294499965	94355.7	33995.823499999984	25635.47950000004
MWStz454	2	Cannabiscitrin	Flavonoids	Flavonols	C21H20O13	2	520-14-9	150348.5414999999	211491.45699999976	239633.01949999976	126375.39500000016	113418.60650000036	90031.69899999986	322328.6464999995	458630.18100000115	257123.41099999964	490809.36249999935	414226.2849999988	634831.7944999997
PDN027285	2	3,5,7-trihydroxy-2-(3-hydroxyphenyl)-4H-chromen-4-one*	Flavonoids	Flavonols	C15H10O6	2	-	192522.35200000057	123411.82400000004	44756.34200000015	12998.29199999994	26502.514999999898	17459.718000000026	7706346.8350000335	9601685.043499958	9319233.659000006	190191.4844999993	45812.85699999999	71470.81900000003
MWStz539	2	Chrysoeriol-7-O-glucoside	Flavonoids	Flavones	C22H22O11	2	19993-32-9	817228.7234999998	1015331.8314999996	700664.0244999988	172005.9020000001	276935.8940000007	288759.3860000001	725473.2779999967	788772.737500003	830133.7320000018	57283.398999999925	51442.70299999997	77589.67950000013
HJN089	2	Sophoricoside	Flavonoids	Isoflavones	C21H20O10	3	152-95-4	329201.60650000017	349641.0680000005	349654.7845000009	8929.985499999993	27604.86299999979	26687.37449999999	923265.420500002	925752.8874999972	1688031.2439999944	21802.28399999998	8490.815999999997	9848.02950000002
Wbtn007469	2	Protogenkwanone*	Flavonoids	Other Flavonoids	C16H12O6	1	-	45495.71049999993	23515.8495000002	16805.082000000024	3710.321999999995	10070.840499999977	9207.55	414959.3394999985	706308.5950000016	410973.58999999857	29830.427000000014	54938.91250000022	63492.48700000057
Safn006364	2	Okanin 4'-(6''-acetylglucoside)	Flavonoids	Chalcones	C23H24O12	2	-	211095.43049999897	260251.66850000032	160131.13849999974	639681.570500001	245432.55200000032	372743.1520000004	2943488.9089999963	2956823.5429999963	2446646.658999999	49043.32950000015	34530.61249999999	43996.05499999986
Lmhn004976	2	Aracarpene 2	Flavonoids	Isoflavones	C16H12O6	3	-	49751.11300000001	20795.508500000204	18506.560500000032	4972.6639999999825	16888.508499999934	13731.537499999942	378841.8879999985	670876.0295000017	376947.57449999853	22889.843999999997	50386.385500000186	56531.9910000005
Saln004222	2	Luteolin 7-(6''-acetylglucoside)	Flavonoids	Flavones	C23H22O12	1	-	5310775.758499975	6624080.428500008	3911235.074999995	7643160.932500022	1991471.615000004	7909700.290000043	64652222.89449997	47878949.37599997	64050058.29199998	1426764.3355000066	999710.9134999986	947548.2019999992
PDN275536	2	5,7-dihydroxy-3-(3-hydroxy-4-{[3,4,5-trihydroxy-6-(hydroxymethyl)oxan-2-yl]oxy}phenyl)-4H-chromen-4-one	Flavonoids	Flavones	C21H20O11	2	-	5691210.011000001	3933504.3680000096	5.22595e+06	423379.0335000016	1077737.8619999995	743026.5409999968	93018479.32999998	73852236.31150004	9.61955e+07	2603395.895500001	1334140.002999995	1356891.825500003
Zbnn005416	2	Eriodictyol-7-O-(6''-acetyl)glucoside	Flavonoids	Flavanones	C23H24O12	2	-	70801.71800000012	107006.41800000003	45705.186000000016	236763.7519999993	122291.02100000018	102672.44399999984	120482.90500000016	206829.1180000004	275054.54749999987	11550.115000000054	9778.772500000032	12438.05950000006
MWStz507	2	Chrysosplenol D	Flavonoids	Flavonols	C18H16O8	2	14965-20-9	27531.00399999969	15588.948000000066	74972.00200000053	16181.95100000002	46821.5335000001	20989.317499999994	107613.246000001	156943.85250000167	81673.90599999996	1851.208399999999	9256.041999999996	1851.208399999999
Lmxn007955	2	Sudachitin	Flavonoids	Flavones	C18H16O8	2	4281-28-1	31494.401499999647	20311.348500000066	79146.38350000058	17121.413000000048	39738.379500000105	32258.044999999984	108472.75200000076	175421.43750000186	92006.91449999993	2225.2744000000102	11126.372000000049	2225.2744000000102
ZBN0209	2	Kaempferol-4'-O-glucoside*	Flavonoids	Flavonols	C21H20O11	1	52222-74-9	5.82647e+06	6387592.822499991	5069260.508000016	1751295.4270000013	2.10847e+06	1743664.554499996	6240959.393000025	17064780.65750003	29299616.415999956	615335.9390000022	192924.61049999972	110038.08300000025
mws0089	2	Kaempferol-7-O-glucoside*	Flavonoids	Flavonols	C21H20O11	1	16290-07-6	5898658.225499999	6163619.288499992	4723062.399500015	1773159.5655000012	2243632.3389999988	1787980.938499997	6384487.9575000275	6372856.57699998	17968704.549499914	563083.2040000018	168590.1624999999	52827.018500000086
PDN161137	2	2-(3,4-dimethoxyphenyl)-3,5,8-trihydroxy-7-methoxy-4H-chromen-4-one*	Flavonoids	Flavonols	C18H16O8	1	89971-05-1	45091.78149999952	23309.463500000093	108038.42500000102	14809.792999999934	52304.61700000004	42077.874999999905	129177.50650000115	206069.34950000225	107740.32099999976	11575.015500000074	19517.69500000012	5011.606499999978
WaYn005089	2	Neosakuranin	Flavonoids	Chalcones	C22H24O10	2	31187-54-9	7404727.199499999	7624590.002499987	5403363.2825000165	1856663.244500001	2212387.9935000003	2243171.5264999955	20292.331899999994	8485412.812999971	19120798.78349991	755102.2010000028	219728.2834999997	101461.65949999997
Lmtn002916	2	Mearnsetin-3-O-glucoronide	Flavonoids	Flavonols	C22H20O14	2	-	204378.28800000003	414919.8070000007	307920.78699999803	58078.69600000028	62959.93799999987	41852.8	290009.23500000034	346975.67149999936	116541.40899999984	8370.57	8370.57	8370.57
Safn002376	2	Herbacetin-3,8-Di-O-glucoside	Flavonoids	Flavonols	C27H30O17	1	-	33885.82650000004	54666.56900000015	23527.541499999967	28588.702000000067	24595.264000000072	45627.68199999994	58054.27199999992	92091.49549999976	205120.41300000067	4705.508299999992	4705.508299999992	4705.508299999992
Labn004865	2	Hydroxy isoliquiritigenin glucoside	Flavonoids	Chalcones	C21H22O10	2	-	79983.03200000005	47600.51300000013	81133.47650000027	37513.02399999994	25012.645499999835	31420.029500000117	310612.3570000003	311279.0799999992	415404.4644999985	21641.783999999858	3782.374499999999	15211.03800000005
Wbtn006810	2	6,7-dihydroxy-1,3-dimethoxyxanthen-9-one	Flavonoids	Other Flavonoids	C15H12O6	2	-	14263.589999999838	8206.376500000004	6374.877000000099	16069.088999999967	10403.898499999968	19525.29599999988	214750.40699999937	362373.6690000016	277288.6869999989	1274.9754000000196	1274.9754000000196	24745.138999999745
Zbpn005529	2	Phloretin-2'-O-(6''-O-acetyl)glucoside	Flavonoids	Chalcones	C23H26O11	2	-	106908.29950000015	157494.8009999988	59304.99300000036	29991.560500000112	29530.13800000018	21170.197000000047	839329.0084999981	724920.6925000022	1073163.5315000005	4234.039400000011	4234.039400000011	4234.039400000011
MWStz724	2	5,7,3'-Trihydroxy-6,4',5'-trimethoxyflavone	Flavonoids	Flavones	C18H16O8	2	78417-26-2	44044.195499999514	18580.094000000023	108578.3950000008	20295.340999999968	39899.48100000011	18949.13049999993	157228.71900000144	214603.6395000024	105036.94499999986	4298.488500000002	12715.989500000049	1206.022999999991
Lmxn007456	2	Acerosin*	Flavonoids	Flavones	C18H16O8	1	15835-74-2	42061.81799999978	20528.800999999963	109620.80300000086	31485.787500000064	80892.80000000006	22978.09199999995	133943.59050000107	207158.7515000021	107160.60199999994	9567.227000000064	12607.858500000077	4642.4244999999855
pmn001637	2	Kaempferol-3-O-arabinoside (Juglanin)	Flavonoids	Flavonols	C20H18O10	2	5041-67-8	24015.63599999992	17596.577500000025	16010.5904999999	18865.440500000048	18282.25000000007	26778.9240000001	74484.29449999977	67438.46100000008	61108.29950000009	3202.1180999999797	3202.1180999999797	3202.1180999999797
MWStz490	2	Marein	Flavonoids	Chalcones	C21H22O11	2	535-96-6	222415.14199999985	196757.7345000003	229187	30687.37750000012	62663.40250000009	51499.945499999834	3568915.297499999	3498856.8315000036	3308552.251999997	123787.03950000009	64406.12949999973	52794.59550000008
MWSN0062	2	Luteolin 7-O-beta-D-glucoside*	Flavonoids	Flavones	C21H20O11	1	5373-11-05	5815446.769500001	5889807.2269999925	4745940.994500014	1745745.9065000012	1902298.4969999995	1526942.2689999957	18059.5	18059.5	17004570.69849992	495634.5070000009	138786.4629999999	90297.3
HJN055	2	Dihydrocharcone-4'-O-glucoside	Flavonoids	Chalcones	C21H24O10	1	-	57872.722000000125	90724.64149999998	34196.458000000275	16819.545500000004	65488.59249999973	34198.435499999934	120316.52650000036	135759.58750000055	126554.57149999996	3363.909100000001	3363.909100000001	3363.909100000001
mws0044	2	Taxifolin	Flavonoids	Flavanonols	C15H12O7	3	480-18-2	8707.499999999982	16448.961500000005	24252.770999999964	28043.299000000065	3989.360000000011	15485.86799999996	20340.18149999997	46058.29699999985	37258.65850000002	797.8720000000023	797.8720000000023	797.8720000000023
Lmqn009304	2	Eucalyptin (5-Hydroxy-7,4'-dimethoxy-6,8-dimethylflavone)	Flavonoids	Flavones	C19H18O5	3	3122-88-1	4405.149999999998	6082.621999999969	2738.0254999999897	4396.636999999996	9147.264499999972	4007.4440000000295	15781.10499999998	16302.789499999904	14358.125500000044	547.6050999999981	547.6050999999981	547.6050999999981
pmn001716	2	Carthamone*	Flavonoids	Chalcones	C21H20O11	1	86579-00-2	5094819.443000003	4912304.562999994	4153492.192000014	1292633.7330000005	1337922.0434999992	1142942.4649999966	13088.663800000006	13088.663800000006	15579653.466999926	457094.1375000014	97644.5	65443.31900000003
Wbtn004165	2	1,6-dihydroxy-3,7-dimethoxy-8-(3-methoxy-3-methylbutyl)-2-(3-methylbut-2-en-1-yl)xanthen-9-one	Flavonoids	Other Flavonoids	C26H32O7	3	-	16379.439999999991	12813.691999999985	11445.817500000005	2289.163500000001	2289.163500000001	2289.163500000001	31146.880999999965	43235.23250000015	30397.93999999997	13398.606999999987	59160.240000000085	66824.84700000001
Lmgn003755	2	5,7-Dihydroxy-2'-methoxy-3',4'-methyleneoxydihydroisoflavone	Flavonoids	Isoflavones	C17H14O7	3	-	232382.1604999996	127042.84949999947	421720.6660000001	5918.399700000028	29591.998500000136	5918.399700000028	419699.4920000037	440126.40099999984	70677.07500000064	5918.399700000028	5918.399700000028	5918.399700000028
mws0917	2	3,7-Di-O-methylquercetin*	Flavonoids	Flavonols	C17H14O7	2	2068-02-02	382952.53299999936	185693.77449999933	709081.5815000009	9676.895300000047	48384.47650000024	9676.895300000047	657082.236500007	691718.6719999997	94169.0010000008	9676.895300000047	9676.895300000047	9676.895300000047
ZBN0061	2	Quercetin-3',4'-dimethyl ether*	Flavonoids	Flavonols	C17H14O7	2	3306-29-4	376419.6909999992	182235.1174999993	716796.7715000006	8975.011400000047	44875.05700000023	8975.011400000047	622965.8040000059	742832.2379999999	105877.08150000084	8975.011400000047	8975.011400000047	8975.011400000047
Saln003786	2	5,4'-Dihydroxy-3,3'-dimethoxy-6,7-methylenedioxyflavone 4'-glucuronide	Flavonoids	Flavones	C24H22O14	2	-	18271.75749999993	27825.1	25339.10800000001	1893.1344999999967	1893.1344999999967	1893.1344999999967	686087.4909999992	825646.1669999996	1.03648e+06	11521.231000000049	24727.60799999999	9465.672499999986
Lacn005311	2	Phellatin	Flavonoids	Flavonols	C26H30O12	2	-	289084.55799999967	299688.61550000013	212604.79099999825	18057.431900000058	18057.431900000058	18057.431900000058	385024.23599999776	276092.8280000009	90287.1595000003	18057.431900000058	18057.431900000058	18057.431900000058
Safn005219	2	naringenin 5-glucoside*	Flavonoids	Flavones	C21H22O10	1	-	2006.7323000000076	2006.7323000000076	2006.7323000000076	18008.814999999948	35834.838999999934	29878.77399999998	369854.8990000003	314481.56100000034	269562.6660000007	28372.469500000017	23179.779999999984	10033.661500000037
PDN150446	2	isorhamnetin-3-O-acetylglucoside	Flavonoids	Flavonols	C24H24O13	2	-	25093.120000000057	56409.91699999961	48931.40650000008	74573.92099999996	73003.44999999992	61701.27650000003	5018.6240000000125	5018.6240000000125	5018.6240000000125	238520.60250000015	5018.6240000000125	391255.98350000096
Zmcn003728	2	Kaempferol-3,7-O-diglucoside	Flavonoids	Flavonols	C27H30O16	2	25615-14-9	832.8385999999997	832.8385999999997	832.8385999999997	108573.41699999956	4164.192999999998	25614.227500000005	187497.48399999988	218227.04649999985	757905.060000001	832.8385999999997	10667.307000000004	5683.823000000005
mws1434	2	Isovitexin*	Flavonoids	Flavones	C21H20O10	3	38953-85-4	1908.650400000005	1908.650400000005	1908.650400000005	1908.650400000005	1908.650400000005	1908.650400000005	193236.00400000103	144424.97750000007	103265.21600000064	15670.510000000031	18978.28399999993	9543.252000000026
Yyyn008289	2	5,3'-Dihydroxy-7,4'-Dimethoxyflavone	Flavonoids	Flavones	C17H14O6	1	32174-62-2	1257.6807999999992	1257.6807999999992	1257.6807999999992	1257.6807999999992	1257.6807999999992	1257.6807999999992	6288.403999999996	8767.77599999997	6862.461999999991	374217.7074999987	366925.9009999996	450419.2109999993
ZBN0102	2	Myricetin-3-O-(6''-acetyl)glucoside	Flavonoids	Flavonols	C23H22O14	1	-	2031.4845000000016	10157.422500000008	2031.4845000000016	47646.2740000001	21064.892500000162	32313.636000000024	107479.94099999928	80645.41600000036	83515.7605000004	2031.4845000000016	2031.4845000000016	2031.4845000000016
mws0895	2	Genistin	Flavonoids	Isoflavones	C21H20O10	3	529-59-9	9446.681600000024	9446.681600000024	9446.681600000024	9446.681600000024	9446.681600000024	9446.681600000024	3633489.492000021	3626566.705500002	2537756.618000016	68786.66849999997	62479.671999999766	47233.40800000013
PDN151419	2	3-(2,3-dihydro-benzo[1,4]dioxin-6-yl)-2-methoxycarbonyl-chromen-4-one-7-O-β-D-glucopyranoside	Flavonoids	Other Flavonoids	C25H24O12	2	-	1737.0267000000126	1737.0267000000126	1737.0267000000126	57222.93200000006	8685.133500000064	39710.70100000007	81312.46449999948	67308.27350000027	84129.59050000037	30952.450500000068	46514.76999999987	43744.01850000013
pme0376	2	Naringenin	Flavonoids	Flavanones	C15H12O5	3	480-41-1	4657.575999999983	931.5151999999964	931.5151999999964	4673.843999999984	4716.605500000046	5007.391499999962	29992.516500000052	46350.634000000566	49860.03799999986	47981.194500000274	9074.18950000001	38695.894499999864
Rn003376	2	Eriodictoyl-7-O-sophoroside	Flavonoids	Flavanones	C27H32O16	1	-	2289.490600000005	2289.490600000005	2289.490600000005	2289.490600000005	2289.490600000005	2289.490600000005	100780	154534.22049999953	286522.69550000085	11447.453000000023	25161.826500000036	26712
Zbsn004665	2	Vitexin*	Flavonoids	Flavones	C21H20O10	3	3681-93-4	2198.1555000000067	2198.1555000000067	2198.1555000000067	2198.1555000000067	2198.1555000000067	2198.1555000000067	161976.0000000009	135446.28400000007	129427.87000000072	28209.06800000004	18968.441499999924	10990.777500000033
ZBN0165	2	Apigenin 7-(6''-malonylglucoside)	Flavonoids	Flavones	C24H22O13	1	86546-87-4	1958.5237000000016	1958.5237000000016	1958.5237000000016	1958.5237000000016	1958.5237000000016	1958.5237000000016	779574.0380000008	1190133.6809999924	742863.5264999977	9792.618500000008	17495.590000000062	10453.045499999993
Rn003925	2	(2S)-5,7,3',5'-tetrahydroxyflavanone-7-O-beta-D-glucopyranoside*	Flavonoids	Flavanones	C21H22O11	1	-	5843.519299999994	88729.79850000006	5843.519299999994	5843.519299999994	5843.519299999994	179656.72850000023	8190175.336999997	8174323.583999986	8656409.853499996	64232.660499999954	29217.59649999997	5843.519299999994
MWStz483	2	Flavanomarein*	Flavonoids	Flavanones	C21H22O11	1	577-38-8	95073.72750000024	101897.63150000005	96492.93100000014	442020.83400000073	331263.45550000033	205887.5875000002	7298062.959000014	8622926.849999974	8540968.598500015	47635.8569999999	22742.41800000002	51634.882000000005
mws0038	2	5,4'-Dihydroxy-3,7-dimethoxyflavone(Kumatakenin)*	Flavonoids	Flavonols	C17H14O6	1	3301-49-3	352.0299999999992	352.0299999999992	352.0299999999992	352.0299999999992	352.0299999999992	352.0299999999992	1760.149999999995	2342.7060000000047	2498.197999999992	121828.27849999936	117444.91299999984	159516.84099999952
Zbdn007423	2	6,7-Dimethoxy-4-chromanone	Flavonoids	Other Flavonoids	C11H12O4	3	54013-49-9	1253.7220000000111	1253.7220000000111	6479.892999999986	1253.7220000000111	1253.7220000000111	1253.7220000000111	25405.139000000087	19264.26249999988	12206.580499999964	10082.376499999957	11925.658499999963	12991.15349999986
Zbnn003132	2	Eriodictyol-8-C-glucoside-4'-O-glucoside	Flavonoids	Flavanones	C27H32O16	1	-	2596.3143000000077	2596.3143000000077	2596.3143000000077	2596.3143000000077	2596.3143000000077	2596.3143000000077	58259.48049999999	124871.1819999996	210028.5400000005	12981.571500000036	14409.898000000016	17164.013999999992
Lmtn002796	2	Aromadendrin-7-O-glucoside*	Flavonoids	Flavanonols	C21H22O11	1	28189-90-4	5092.945299999993	102201.72650000008	5092.945299999993	5092.945299999993	5092.945299999993	5092.945299999993	7606632.963499998	10192848.127499985	9455611.295499992	78960.44699999993	43000.6	25464.726499999964
mws1608	2	Isoorientin	Flavonoids	Flavones	C21H20O11	3	4261-42-1	15127.054500000006	12697.259000000022	11347.165500000005	2269.433100000001	2269.433100000001	2269.433100000001	65256.35199999997	87943.07350000007	108795.05900000002	2269.433100000001	2269.433100000001	2269.433100000001
MWSN0178	2	2'-Hydroxydaidzein	Flavonoids	Isoflavones	C15H10O5	3	7678-85-5	8765.141500000002	7933.48	8093.141500000013	1586.7	1586.7	1586.7	226476.12050000063	201368.6455000009	192866	1586.7	1586.7	1586.7
MWStz759	2	Rhamnocitrin 3-glucoside	Flavonoids	Flavonols	C22H22O11	2	41545-37-3	3836.755200000013	3836.755200000013	3836.755200000013	3836.755200000013	3836.755200000013	3836.755200000013	39030.54949999996	50996.06900000013	64566.68149999994	19183.776000000064	42539.742000000064	45045.82749999986
PDN151600	2	Luteolin 7-(6''-p-coumarylglucoside)*	Flavonoids	Flavones	C30H26O13	1	111188-76-2	13432.431200000035	13432.431200000035	13432.431200000035	75674.98399999987	85132.48850000082	74621.10500000074	67162.15600000018	94189.68499999966	228709.1565000003	13432.431200000035	13432.431200000035	13432.431200000035
HJN090	2	Isocoreopsin*	Flavonoids	Flavanones	C21H22O10	2	-	4369.4459999999735	4369.4459999999735	4369.4459999999735	4369.4459999999735	4369.4459999999735	4369.4459999999735	147170.73100000087	130110.73850000072	103532.23500000103	4369.4459999999735	4369.4459999999735	21847.22999999987
Lmjn007168	2	Quercetin-3,3'-dimethyl ether	Flavonoids	Flavonols	C17H14O7	2	4382-17-6	6415.589499999983	4225.106499999975	17060.82450000002	443.0158000000048	443.0158000000048	443.0158000000048	14091.107500000106	13311.42649999998	2215.0790000000243	443.0158000000048	443.0158000000048	443.0158000000048
PDN178609	2	3,6,7-trihydroxy-8-methoxy-2-phenyl-4H-chromen-4-one	Flavonoids	Flavonols	C16H12O6	2	-	1355.1032000000089	1355.1032000000089	1355.1032000000089	1355.1032000000089	1355.1032000000089	1355.1032000000089	1355.1032000000089	6775.516000000042	1355.1032000000089	91111.94200000008	107715.35750000025	178872.6000000006
MWStz361	2	3-O-Methylquercetin	Flavonoids	Flavonols	C16H12O7	3	1486-70-0	1112.157700000004	1112.157700000004	1112.157700000004	9208.464500000036	5560.788500000021	11436.509999999922	37291.24350000036	74218.70149999931	62122.052499999554	1112.157700000004	1112.157700000004	1112.157700000004
Lacn005887	2	Noricariside	Flavonoids	Flavonols	C26H30O12	2	-	86464.28300000001	61348.64150000001	121353.90249999902	10783.184200000029	10783.184200000029	10783.184200000029	483307.3690000008	503052.6404999985	149513.8964999994	59539.379999999874	53915.921000000126	10783.184200000029
Zbsn009679	2	Velutin (5,4'-dihydroxy-7,3'-dimethoxyflavone)*	Flavonoids	Flavones	C17H14O6	1	25739-41-7	3715.424500000018	3715.424500000018	3715.424500000018	3715.424500000018	3715.424500000018	3715.424500000018	3715.424500000018	3715.424500000018	3715.424500000018	88562.68999999974	80618.85650000008	105598.72199999988
Zmcn004206	2	kaempferol-3-caffeoyldiglucoside	Flavonoids	Flavonols	C36H36O19	3	-	4184.841500000014	4184.841500000014	4184.841500000014	4184.841500000014	4184.841500000014	4184.841500000014	39941.66899999999	35600.530499999826	165195.38549999992	4184.841500000014	4184.841500000014	4184.841500000014
Wbtn004861	2	1,8-dihydroxy-2,6-dimethoxy-5-{[(2s,3r,4s,5s,6r)-3,4,5-trihydroxy-6-(hydroxymethyl)oxan-2-yl]oxy}xanthen-9-one	Flavonoids	Other Flavonoids	C21H22O12	2	-	32965.425100000044	32965.425100000044	32965.425100000044	32965.425100000044	32965.425100000044	32965.425100000044	502176.965000001	196751.66250000024	314535.2295000006	32965.425100000044	32965.425100000044	32965.425100000044
Zmhn001036	2	Choerospondin*	Flavonoids	Flavanones	C21H22O10	1	81202-36-0	165341.55680000017	165341.55680000017	165341.55680000017	165341.55680000017	165341.55680000017	165341.55680000017	3330487.3570000017	4016573.026499982	3236170.865500005	165341.55680000017	165341.55680000017	165341.55680000017
Lmyn004949	2	3,7,3'-Trihydroxyflavone	Flavonoids	Flavones	C15H10O5	1	-	154132.28899999865	154132.28899999865	154132.28899999865	154132.28899999865	154132.28899999865	154132.28899999865	2808468.128999997	2.99407e+06	2171878.015999996	154132.28899999865	154132.28899999865	154132.28899999865
Zbnn006442	2	Eriodictyol	Flavonoids	Flavanones	C15H12O6	2	552-58-9	838.4320999999992	838.4320999999992	838.4320999999992	4192.160499999995	838.4320999999992	838.4320999999992	50421.47850000019	91299.73450000004	57071.200499999766	838.4320999999992	838.4320999999992	838.4320999999992
Lamn006359	2	4'-demethyl-3,9-dihydroeucomin glucoside	Flavonoids	Other Flavonoids	C22H24O10	2	-	1254243.5174999984	899639.1889999991	654396.2894999954	83152.59600000018	320367.6145000024	261277.6454999999	9583611.112499926	8736283.30150005	11008713.94750006	16630.51920000003	16630.51920000003	16630.51920000003
Wayn006037	2	Myricetin 3-(2''-p-Hydroxybenzoylrhamnoside)	Flavonoids	Flavonols	C28H24O14	3	-	992.3001000000056	992.3001000000056	992.3001000000056	992.3001000000056	992.3001000000056	992.3001000000056	7595.365999999967	11792.79950000008	6322.405500000035	992.3001000000056	992.3001000000056	992.3001000000056
Lmgn009690	2	3,5-Dihydroxy-7,4'-dimethoxyflavone	Flavonoids	Flavonols	C17H14O6	1	15486-33-6	1794.8960000000131	1794.8960000000131	1794.8960000000131	1794.8960000000131	1794.8960000000131	1794.8960000000131	1794.8960000000131	1794.8960000000131	1794.8960000000131	32935.133499999916	33410.23550000008	43836.22950000024
MWStz551	2	Norwogonin	Flavonoids	Flavones	C15H10O5	3	4443-09-08	3385.673000000004	3385.673000000004	3385.673000000004	3385.673000000004	3385.673000000004	3385.673000000004	52748.48049999998	72084.41350000081	78867.01049999968	3385.673000000004	3385.673000000004	3385.673000000004
Labn006003	2	Kaempferol feruloyl glucosyl acetyl glucoside	Flavonoids	Flavonols	C39H40O20	2	-	24244.50460000001	24244.50460000001	24244.50460000001	24244.50460000001	24244.50460000001	24244.50460000001	201053.12700000012	147410.44249999983	121222.52300000007	24244.50460000001	24244.50460000001	24244.50460000001
Lmmn003398	2	Kaempferol-3-O-(6''-O-acetyl)glucoside	Flavonoids	Flavonols	C23H22O12	2	-	532258.9391999969	532258.9391999969	532258.9391999969	532258.9391999969	532258.9391999969	532258.9391999969	6523036.417499981	7597876.11899994	7267964.21250002	532258.9391999969	532258.9391999969	532258.9391999969
Labn005305	2	Kaempferol glucuronopyranosyl acetyl glucoside	Flavonoids	Flavonols	C29H30O18	2	-	1897.4735000000016	1897.4735000000016	1897.4735000000016	1897.4735000000016	1897.4735000000016	1897.4735000000016	14256.004000000024	28479.50000000003	32316.897500000057	1897.4735000000016	1897.4735000000016	1897.4735000000016
Lmzn001572	2	Scutellarin-7-diglucosidic acid	Flavonoids	Flavones	C27H26O18	3	150641-65-9	1334.1432000000011	1334.1432000000011	1334.1432000000011	1334.1432000000011	1334.1432000000011	1334.1432000000011	31123.62299999996	17382.327499999978	51113.071499999875	1334.1432000000011	1334.1432000000011	1334.1432000000011
Cmxn004016	2	Dihydromarein	Flavonoids	Chalcones	C21H24O11	3	-	2841.432200000002	2841.432200000002	2841.432200000002	2841.432200000002	2841.432200000002	2841.432200000002	32683.087499999947	29816.999000000014	43614.728999999934	2841.432200000002	2841.432200000002	2841.432200000002
Wbtn005728	2	Tetrahydroswertianolin	Flavonoids	Other Flavonoids	C20H24O11	2	189289-76-7	1265.5474999999926	1265.5474999999926	1265.5474999999926	1265.5474999999926	1265.5474999999926	1265.5474999999926	1265.5474999999926	1265.5474999999926	1265.5474999999926	72218.76299999995	53681.137499999786	57414.331499999906
MWStz530	2	Quercetin-3-O-(6''-O-acetyl)glucoside	Flavonoids	Flavonols	C23H22O13	1	54542-51-7	12885.480199999958	12885.480199999958	12885.480199999958	12885.480199999958	12885.480199999958	12885.480199999958	206083.9499999998	187963.9164999988	180317.47450000077	12885.480199999958	12885.480199999958	12885.480199999958

## Sheet: Terpenoids
Index	Sub class	Compounds	Class I	Class II	Formula	Level	CAS	BP-L-1	BP-L-2	BP-L-3	BP-S-1	BP-S-2	BP-S-3	BP-F-1	BP-F-2	BP-F-3	BP-R-1	BP-R-2	BP-R-3
WapTKC167236	1	4-[3-(4,8-Dimethyl-3,7-Nonadienyl)-3-Methyloxiranyl]-2-Butanone	Terpenoids	Ditepenoids	C18H30O2	2	115028-53-0	666029.1099999999	429504.3419999989	1026801.4914999892	489134.98750000424	542538.546999997	615905.1534999969	1889503.8220000016	2077691.093000015	1323990.2579999862	442813.58699999045	267864.83200000424	314909.58299999865
Yalp003028	1	(4S,6R,7S,7aR,8S,10S,11S,11aR,12aR)-8-(acetoxymethyl)-4-(furan-3-yl)-7-hydroxy-13-methylene-2-oxo-1,2,6,7,7a,8,9,10,11,11a-decahydro-4H-7,12a-methanobenzo[b]pyrano[3,4-g]oxocine-6,10,11-triyl triacetate	Terpenoids	Triterpene	C29H32O13	3	-	324727.56849999994	994402.410500002	692368.9470000011	1925973.407000004	483382.5024999986	373991	2874304.999999998	2753681.822999996	5290284.460500007	280611.8944999998	374451.2354999989	198527.59300000028
WapTKC002543	1	Ent-14,15-Dinor-3-Cleroden-3-one*	Terpenoids	Ditepenoids	C18H30O	1	130466-21-6	177614.98250000106	79748.28700000019	80963.81799999907	152079.7580000025	202626.12300000465	167979.46950000292	936506.7204999892	882959.7335000171	778539.2209999955	326268.5325000011	297230.50100000267	209923.74100000228
WapTKC179514	1	8-{4-Hydroxy-3,3-Dimethylbicyclo[4.1.0]Heptan-2-Yl}-6-Methyloct-5-En-2-one	Terpenoids	Ditepenoids	C18H30O2	1	-	202520.41499999887	263107.24649999803	265546.334499998	406610.8344999938	551469.0645000105	372668.74499999953	6162541.0439999625	8006838.884000017	4144455.5404999927	1030403.4874999964	820334.6115000177	792923.5105000071
PDP193819	1	methyl 9-hydroxy-1-(5-hydroxy-6-methylheptan-2-yl)-4-methylspiro[4.5]dec-7-ene-8-carboxylate	Terpenoids	Sesquiterpenoids	C21H36O4	2	-	474437.5315000038	470824.2854999954	413887.80399999337	309845.4120000036	159893.5315000002	372307.16899999673	1801844.5075000068	1209037.257499986	1310316.0734999909	193587.91200000173	286371.32000000123	183468.235499998
WapTKC179389	1	8-(5-Hydroxy-2,6,6-Trimethylcyclohex-2-En-1-Yl)-6-Methyloct-5-En-2-one	Terpenoids	Sesquiterpenoids	C18H30O2	1	-	213250.49149999907	245507.0984999979	252491.12999999803	395358.7704999938	518940.3580000069	338997.97949999897	6099811.184499964	8252215.487500007	4083309.398499995	1030403.0889999984	791226.447500017	767133.529000005
WapTKC157543	1	13-(methoxymethyl)-10,11,11-trimethyltetracyclo[8.2.1.01,5.08,12]tridec-6-en-13-ol	Terpenoids	Sesquiterpenoids	C18H28O2	1	-	120927.18750000068	104544.07799999956	91003.42700000068	66105.43849999935	53659.951499999974	76106.57800000008	284575.4540000036	509059.6224999984	215232.4945000007	141602.0099999999	94151.52100000012	89296.98600000027
Qmxp101615	1	Ent-3β-Acetoxyisopimar-15-8β-ol	Terpenoids	Ditepenoids	C22H36O3	1	-	96572.00999999864	64128.196500000726	70865.86599999949	181973.41550000195	68296.96649999877	182843.57300000184	305495.16550000146	349900.10899999365	367829.38599999854	65737.24350000017	61955.26200000001	46596.934500000374
Zmap010726	1	Balsamiferine E	Terpenoids	Sesquiterpenoids	C20H32O5	2	-	510982.0745000053	614203.8804999902	466168.302000004	300230.9909999979	300379.6854999988	460240.32850000646	2101817.505500034	1493338.5964999965	1650283.7829999896	151022.74899999885	166274.95549999856	116345.10649999928
Qmdp112405	1	Viteagnusin A	Terpenoids	Ditepenoids	C22H36O3	3	-	32951.32600000026	21550.292500000043	23466.096999999892	61473.32550000067	32575.272500000367	67296.24050000121	106710.79100000148	131713.70100000204	128113.63849999908	23683.31749999976	30114.17550000004	17965.17549999983
WapTKC207821	1	2-isopropyl-3,4,8,9-tetramethyl-5-methylenecyclodeca-3,8-dien-1-ol*	Terpenoids	Sesquiterpenoids	C18H30O	1	-	176217.28849999976	65409.57800000003	103306.36250000037	169938.64200000273	190713.61950000448	154917.5240000028	1043021.0684999856	860792.9165000162	792413.8599999975	320696.6700000036	293754.7190000036	197589.3085000016
Wacyp05527	1	2,7-Dimethyl-2,4-Octadiene-1,8-Diol 8-O-B-D-(6''-Malonylglucoside)	Terpenoids	Monoterpenoids	C19H30O10	1	-	3401543.7610000083	6496813.2485000035	2384305.424999997	3407629.849499995	5046551.058499997	6425727.4035000065	32539405.43350005	28180377.854999945	18594491.20750001	1019230.299499999	2.18629e+06	1178949.9265000003
WapTKC121645	1	Cupresin B	Terpenoids	Ditepenoids	C18H28O2	1	-	177710.08049999957	137808.69900000063	147880.57100000087	81476.92799999952	55877.15749999993	78137.72849999985	1535261.5859999906	3907366.747999997	604484.3640000029	142842.33699999956	66898.49999999999	102854.40150000024
WapTKC011505	1	15-Methoxy-8(17)-Labden-19-Oic Acid	Terpenoids	Ditepenoids	C21H36O3	1	137960-39-5	83553.31100000037	23510.40050000001	38384.17599999979	67166.4460000013	88192.99650000209	68923.01150000127	472564.2739999928	419194.9360000072	356966.8459999989	140926.65450000134	91676.62900000108	85574.33250000102
PD0210175	1	(1S,6R,7R,8aR)-6,7-dihydroxy-1,8a-dimethyl-1,6,7,8-tetrahydronaphthalen-2-one	Terpenoids	Monoterpenoids	C12H16O3	1	-	7535.723999999987	370025.6905000007	295435.84100000013	198728	92759.26650000009	119920.66550000016	542162.8520000004	399453.60449999967	538769.8340000003	37678.61999999994	377285.44550000073	80441.86799999991
Wasdp07799	1	5-hydroxy-1,4a-dimethyl-3,4,5,6,7,8-hexahydronaphthalen-2-one*	Terpenoids	Monoterpenoids	C12H18O2	1	-	10114.2	2022.84	22232.46999999996	25254.058000000117	39677.13899999993	36600.58000000009	142787.18600000042	219764.23600000047	81397.63250000021	48139.57749999994	27070.552999999927	42119.3540000003
Qmqp101742	1	Chloramultilide D	Terpenoids	Sesquiterpenoids	C35H40O11	3	1000995-49-2	39212.55450000002	149711.1334999987	94481.32800000175	12439.899499999812	19351.859999999742	25462.559499999657	752139.4084999969	307460.2620000016	196103.2214999989	2487.9798999999625	2487.9798999999625	2487.9798999999625
WapTKC027480	1	Actinidol*	Terpenoids	Sesquiterpenoids	C12H18O2	1	17092-93-2	5236.257300000044	5236.257300000044	5236.257300000044	36453.23800000022	44785.65250000003	33331.608000000124	127805.94200000034	160350.36350000027	92360.81550000008	42789.5609999999	27572.21399999993	26181.28650000022
Lsmp010418	1	Corchoionol A	Terpenoids	Monoterpenoids	C13H22O3	1	189351-22-2	96706.13000000002	38579.44750000006	70730.89450000004	6172.7122999999865	6172.7122999999865	6172.7122999999865	225316.56600000017	204653.00199999972	218720.98500000013	41490.251999999935	80756.85750000007	30863.56149999993
PDP002227	1	11-Hydroxyjasmonic acid	Terpenoids	Sesquiterpenoids	C12H18O4	1	140447-14-9	147281	111329.99100000015	144347.70200000008	4719.191899999996	4719.191899999996	23595.959499999983	734941.4360000003	623217.4544999994	613979.8975000004	82688.87699999982	92935.76750000002	75119.93849999983
PDP243175	1	2-methyl-4-(2,5,5-trimethyl-7,8-dihydro-6H-naphthalen-1-yl)butan-2-ol	Terpenoids	Sesquiterpenoids	C18H28O	1	-	17772.580000000307	3554.516000000061	20692.70300000032	42799.040499999	26326.73099999998	41375.10199999882	103312.63249999918	83759.17800000118	57228.20500000058	28793.35450000051	23100.352000000257	24803.211999999883
PD0666321	1	4-(3-Hydroxybut-1-en-1-yl)-3,5,5-trimethylcyclohex-2-en-1-ol	Terpenoids	Sesquiterpenoids	C13H22O2	1	-	159694.76500000007	406407.83849999966	352911.0834999998	190111.80899999937	194238	32025.9	1243915.188499995	859723.4230000026	1488813.5829999982	6405.18	6405.18	6405.18
PDP017269	1	Dextropimaric acid	Terpenoids	Ditepenoids	C18H28O2	1	-	3355.095699999997	3355.095699999997	3355.095699999997	21067.404499999942	16775.478499999987	22199.77750000003	113511.9579999994	172056.30650000088	87870.71849999951	32425.776499999847	25688.0755000004	19877.69199999992
WapTKC087333	1	7-Hydroxy-8-(Hydroxymethyl)-4b,8,10a-Trimethyl-2,3,4,4a,5,6,7,8A,9,10-Decahydrophenanthren-1-one	Terpenoids	Ditepenoids	C18H30O3	1	-	1984.4501000000143	1984.4501000000143	1984.4501000000143	10516.596500000089	29021.39649999998	13690.818000000016	80353.58800000019	131370.3685000002	63033.30449999996	29390.173999999937	25689.77099999996	9922.250500000073
PDP036774	1	7-hydroxy-4,6,8,10-tetramethyldodec-4-en-3-one	Terpenoids	Monoterpenoids	C16H30O2	3	-	3681.63579999998	3681.63579999998	3681.63579999998	26067.27749999981	27277.32149999988	18408.1789999999	138934.47749999954	209940.34800000128	73584.83449999974	32119.94750000009	21317.31049999996	20567.975999999933
WapTKC020982	1	P-Mentha-1,8-Dien-4-ol	Terpenoids	Monoterpenoids	C10H16O	1	-	350783.0395000003	273239.7300000001	363897	345644.7754999997	495058.2579999999	547045	978797.5880000008	1210318.4139999985	708899.5725000009	54647.94600000002	54647.94600000002	54647.94600000002
Zjxp110302	1	3-Hydroxy-3,7,11-trimethyldodeca-1,6E,10-trien-9-yl isobutyrate	Terpenoids	Sesquiterpenoids	C18H30O3	3	-	22823.76799999999	3603.426000000021	3603.426000000021	3603.426000000021	28815.779000000064	20682.1	96851.44450000011	141088.97450000027	75257.08299999987	27692.241999999947	19225.272999999903	18017.130000000107
Lmzp003207	1	(3R,4R)-p-Menth-1-ene-3,4-diol-3-O-β-D-glucoside*	Terpenoids	Monoterpenoids	C16H28O7	1	-	39474.7	27663.93850000004	33042.37700000002	40672.28099999994	35584.37299999997	61809.614999999954	157164.64600000007	122492.88499999994	115682.54350000006	5532.787700000009	5532.787700000009	5532.787700000009
WapTKC012013	1	Eperuol*	Terpenoids	Ditepenoids	C18H30O	1	87553-46-6	3276.076500000091	3276.076500000091	3276.076500000091	16748.263499999604	3276.076500000091	27283.5224999999	213277.14399999697	154233.0845000002	171070.45149999962	26523.67099999999	16380.382500000454	36543.21049999962
WapTKC020147	1	(3S,4R)-3-hydroxy-4-prop-1-en-2-ylcyclohexene-1-carbaldehyde	Terpenoids	Monoterpenoids	C10H14O2	2	182937-26-4	52314.6750000001	37909.346000000034	47132.38749999988	85372.81750000009	90411.7680000002	62427.88649999989	412498.3275000003	198900.3055000005	282019.16849999985	7581.8692000000065	7581.8692000000065	7581.8692000000065
Labp004365	1	dehydrovomifoliol glucoside	Terpenoids	Sesquiterpenoids	C19H28O8	3	-	2277.0599999999986	2277.0599999999986	2277.0599999999986	11385.299999999992	17427.575500000014	33080.425500000005	87890.75449999992	105314.73800000004	130487.49999999993	2277.0599999999986	57474.22650000013	2277.0599999999986
PD0375503	1	4-[(1S,4aR,5R,8aR)-5-hydroxy-5,8a-dimethyl-2-methylidene-3,4,4a,6,7,8-hexahydro-1H-naphthalen-1-yl]-2-methylidenebutanal	Terpenoids	Sesquiterpenoids	C18H28O2	2	-	1883.1408999999755	1883.1408999999755	1883.1408999999755	19306.078999999845	12232.113499999956	18180.505499999967	87977.43749999949	104937.94800000044	53857.57749999939	23487.97299999995	13050.71100000006	9415.704499999878
WapTKC038467	1	5-Hydroxy-11,12,13-Trinor-6-Eudesmen-8-one	Terpenoids	Sesquiterpenoids	C12H18O2	2	1615213-46-1	3776.8841999999822	3776.8841999999822	3776.8841999999822	22745.348000000133	33281.70700000011	30305.570999999956	108523.14800000016	161411.88950000046	61868.99099999992	35196.59249999995	18884.42099999992	29272.147500000225
PDP281608	1	(Z)-5-[(1S,2R,4aR)-1,2,5,5-tetramethyl-2,3,4,4a,6,7-hexahydronaphthalen-1-yl]-3-methylpent-2-en-1-ol	Terpenoids	Ditepenoids	C20H34O	3	-	4011.82840000004	20059.1420000002	4011.82840000004	4011.82840000004	4011.82840000004	4011.82840000004	695797.5635000021	563823.0255000095	293317.1040000005	4011.82840000004	4011.82840000004	4011.82840000004
WapTKC007329	1	Austrodorin	Terpenoids	Ditepenoids	C23H40O4	2	169238-54-4	3181.8704999999377	3181.8704999999377	3181.8704999999377	3181.8704999999377	3181.8704999999377	3181.8704999999377	65613.25799999882	75857.33199999922	35868.90249999994	3181.8704999999377	3181.8704999999377	3181.8704999999377
WapTKC214534	1	Rubochingoside G	Terpenoids	Ditepenoids	C18H30O3	2	-	4676.080699999943	4676.080699999943	4676.080699999943	4676.080699999943	4676.080699999943	4676.080699999943	164808.96799999964	260635.36899999852	104612.96650000066	23380.40349999972	36822.351499999815	4676.080699999943
WapTKC183968	1	2-({6-Hydroxy-1,3,3-Trimethylbicyclo[2.2.1]Heptan-2-Yl}Oxy)-6-(Hydroxymethyl)Oxane-3,4,5-Triol*	Terpenoids	Monoterpenoids	C16H28O7	1	-	8228.431099999985	53498.254500000075	8228.431099999985	52939.56899999991	63402.63549999994	8228.431099999985	114296	112189.27199999995	121615.27750000004	8228.431099999985	8228.431099999985	8228.431099999985
WapTKC039761	1	4,10,14-Aromadendranetriol 10,14-Isopropylidene	Terpenoids	Sesquiterpenoids	C18H30O3	1	939774-26-2	2300.670699999989	2300.670699999989	2300.670699999989	2300.670699999989	2300.670699999989	11503.353499999945	133467.97649999976	283332.0554999989	128343.4770000009	27387.01249999975	2300.670699999989	2300.670699999989
Wbhp010033	1	8,15R-Epoxypimaran-16-ol	Terpenoids	Terpene	C20H34O2	3	-	1386.2348000000186	1386.2348000000186	1386.2348000000186	1386.2348000000186	1386.2348000000186	6931.174000000093	554820.3999999992	1120536.4024999917	282623.43900000065	1386.2348000000186	1386.2348000000186	1386.2348000000186
Lmqp003432	1	6,9-Dihydroxy-7-megastigmen-3-one	Terpenoids	Sesquiterpenoids	C13H22O3	2	-	21544.5	21544.5	107723	21544.5	21544.5	21544.5	448774	638573.8034999998	646790.7280000002	21544.5	21544.5	21544.5
WapTKC027082	1	Trisporol C	Terpenoids	Sesquiterpenoids	C18H28O3	2	26094-65-5	4176.272300000004	4176.272300000004	4176.272300000004	4176.272300000004	4176.272300000004	4176.272300000004	53995.76999999961	140847.70349999992	52330.49699999965	4176.272300000004	4176.272300000004	4176.272300000004
WapTKC017660	1	Sarcophyton D	Terpenoids	Ditepenoids	C20H34O2	1	1622158-19-3	24814.57699999981	24814.57699999981	24814.57699999981	24814.57699999981	24814.57699999981	24814.57699999981	437818.34099999774	967869.0094999912	235461.3740000004	24814.57699999981	24814.57699999981	24814.57699999981
WapTKC208852	1	Elegansol A	Terpenoids	Ditepenoids	C20H34O2	2	-	24649.936999999823	24649.936999999823	24649.936999999823	24649.936999999823	24649.936999999823	24649.936999999823	448239.1759999967	916960.9714999936	222906.71899999972	24649.936999999823	24649.936999999823	24649.936999999823
WapTKC175378	1	6-(Hydroxymethyl)-4,6-Dimethyl-5-{[3,4,5-Trihydroxy-6-(Hydroxymethyl)Oxan-2-Yl]Oxy}Bicyclo[3.1.1]Hept-3-En-2-one*	Terpenoids	Monoterpenoids	C16H24O8	2	-	3307.1884000000105	3307.1884000000105	3307.1884000000105	3307.1884000000105	3307.1884000000105	3307.1884000000105	38278.90100000001	56362.77199999994	84642.44650000014	3307.1884000000105	3307.1884000000105	3307.1884000000105
WapTKC008306	1	2-Hydroxy-14,15-Dinor-7-Labden-13-one	Terpenoids	Ditepenoids	C18H30O2	2	-	4065.424999999997	4065.424999999997	4065.424999999997	4065.424999999997	4065.424999999997	4065.424999999997	88868.94450000029	143004.23499999946	75017.22300000001	20327.12499999998	4065.424999999997	4065.424999999997
PDN151336	1	5,8α-dioxy-3β,16α-dihydroxyl-lanost-7(11),24-dien-21-oic acid	Terpenoids	Triterpene	C31H48O6	2	-	24320.72250000011	11333.257999999993	11054.038999999972	64561.757999999776	233673.29100000052	182670.84199999896	1426189.2614999826	1109513.6249999546	1498053.4994999976	103292.80499999752	124347.41599999976	87387.38550000012
Lmsn006130	1	2,3,19-Trihydroxyurs-12-en-23,28-dioic acid-28-O-glucoside	Terpenoids	Triterpene Saponin	C36H56O12	3	-	147260.62750000035	143369.13950000008	97131.27150000037	33048.663500000024	35829.752499999915	34890.58899999995	1814293.2935000053	1798611.1785000004	1843842.785499996	147932.17650000064	371872.55400000274	149915.7245000006
Saln003891	1	Suspensoside A	Terpenoids	Monoterpenoids	C16H26O9	2	-	2909.576900000009	2909.576900000009	2909.576900000009	15942.074999999995	14547.884500000046	15992.93699999999	117570.54550000028	134931.22850000014	143432.01200000028	33243.24349999998	2909.576900000009	49119.22749999995
Yajn004424	1	2-((6-hydroxy-4-(hydroxy(methoxy)methyl)-7-methyl-1,4a,5,6,7,7a-hexahydrocyclopenta[c]pyran-1-yl)oxy)-6-(hydroxymethyl)tetrahydro-2H-pyran-3,4,5-triol	Terpenoids	Monoterpenoids	C17H28O10	3	-	88822.32800000033	97343.75700000011	91784.45249999996	85694.87100000019	187834.0604999997	78677.47650000016	431567.0984999996	438361.8444999984	326456.0284999996	15735.495300000031	15735.495300000031	15735.495300000031
pmn001381	1	Eucommioside	Terpenoids	Monoterpenoids	C15H26O9	1	-	12155.874700000022	12155.874700000022	12155.874700000022	12155.874700000022	12155.874700000022	12155.874700000022	536048.2654999989	854085.857999997	652092.5539999997	60779.37350000012	84131.46100000005	73552.98899999977
Wasn005621	1	Glucosyl 9-hydroxy-3-methyldec-2-enoic acid	Terpenoids	Monoterpenoids	C17H30O8	2	-	8344.586999999978	8344.586999999978	8344.586999999978	8344.586999999978	8344.586999999978	8344.586999999978	116191.05999999988	125151.02299999994	100129.4494999999	8344.586999999978	8344.586999999978	8344.586999999978
Yynp000008	2	10α-Hydroxycadin-4-en-15-al	Terpenoids	Sesquiterpenoids	C15H24O2	3	398147-37-0	37834.91349999982	76077.95999999976	52992.30299999972	20470.06399999997	15225.717499999975	17289.280999999974	17273.088999999953	36612.97200000024	42382.04549999997	22273.28450000004	44225.92050000026	30350.841500000104
Wasdp05532	2	5-hydroxy-4a-methyl-4,4a,5,6,7,8-hexahydronaphthalen-2(3h)-one	Terpenoids	Monoterpenoids	C11H16O2	1	4242-00-6	732643.4979999997	643012.1315000047	813087.1829999997	244175.22549999825	290602.17850000126	184257.14750000215	282182.6750000005	352506.7285000005	267814.2660000021	119242.54249999976	138223.14899999966	172372.75699999952
Rfn09756	2	(4aS,6R,8aR)-8a-methyl-4-methylidene-6-(prop-1-en-2-yl)-decahydronaphthalen-1-one	Terpenoids	Sesquiterpenoids	C15H22O	1	-	170318.60399999953	179886.36349999992	160311.33349999975	66018.96399999982	74603.20599999995	64346.852499999964	71849.99499999991	125759.63200000043	94811.6269999998	119546.9185000001	90474.11200000004	95735.9179999998
mws1526	2	Sweroside	Terpenoids	Monoterpenoids	C16H22O9	3	14215-86-2	354323.4285000001	1681330.9980000004	519502.3015000012	127868.91500000008	147131.92199999993	72034.86650000003	144510.9894999999	196110.80549999987	179485.78600000028	72246.15250000005	7130.373900000002	35651.86950000001
WapTKC076145	2	1,4-Dimethyl-7-Prop-1-En-2-Yl-3,3A,5,6-Tetrahydro-2H-Azulen-4-ol	Terpenoids	Sesquiterpenoids	C15H22O	2	-	50481.48099999988	41533.90899999997	41027.34599999996	17608.57450000003	27292.54200000001	15948.98500000002	30901.753999999914	26018.12550000001	18917.21299999998	13109.953000000029	26572.78850000008	19171.2
WapTKC023605	2	Inamoside	Terpenoids	Sesquiterpenoids	C19H30O8	2	131669-97-1	1019295.6155000004	1518870.5719999983	673196.9474999994	159766.3774999997	94876.26499999988	234444.34000000003	192997	7902.252400000002	218746.93749999977	39511.26200000002	60500.969999999914	163941.96600000007
Wagp005779	2	3-Oxo-Alpha-Ionol 3'-(6''-Malonyl)Glucoside	Terpenoids	Sesquiterpenoids	C22H32O10	1	-	1951300.730500001	4281588.477999999	2028020.2974999945	271045.4454999997	374711.02000000025	492547.86399999954	570850.6975000019	353381.36799999996	260503.90900000025	42376.85999999999	106980.67300000004	109441
Yalp107823	2	Chisopanin C	Terpenoids	Triterpene	C33H52O6	3	-	1194835.911000008	361985.40799999365	597112.195999991	3401.332000000021	24437.23349999981	7542.821500000121	62030.30399999896	72026.78799999926	69997.8485000002	680.2664000000043	680.2664000000043	680.2664000000043
PDP287742	2	(4aS)-3,4,4a,8,8-pentamethyl-6,7-dihydro-5H-naphthalen-2-one	Terpenoids	Ditepenoids	C15H22O	2	-	205169.00699999928	463821.3100000036	113419.66200000432	23414.017999999884	12973.653000000006	10874.157000000156	103140.83050000004	108222.70099999818	114200.69349999866	2174.831400000031	2174.831400000031	13681.16850000018
WapTKC044611	2	1(6),7,9,11-Cadinatetraene; 4β-Form	Terpenoids	Sesquiterpenoids	C15H20	2	1003047-06-0	311191.8499999985	669404.569000004	112191.82850000472	32981.013499999666	7832.511499999926	30783.138500000216	111520.00600000052	116248.01499999792	127677.85299999766	1566.502299999985	1566.502299999985	1566.502299999985
WapTKC042658	2	1,3(15),10-Bisabolatrien-12-al	Terpenoids	Sesquiterpenoids	C15H22O	1	71939-69-0	285370.84299999947	591868.5839999997	130841.31450000426	20658.007499999563	4131.601499999912	23665.813000000104	123813.513499999	136799.26599999802	116360.84199999848	4131.601499999912	4131.601499999912	4131.601499999912
MWSmce564	2	Germacrone	Terpenoids	Sesquiterpenoids	C15H22O	1	6902-91-6	242361.02400000033	530540.8035000003	139297.67600000472	29136.161999999433	10330.660000000074	21916.083000000057	119064.72949999888	133202.95949999843	115841.99249999825	2066.132000000015	2066.132000000015	2066.132000000015
WapTKC019231	2	Mudanpioside F*	Terpenoids	Monoterpenoids	C16H24O8	2	172670-08-5	112947.23399999994	115348.92249999994	60591.79899999988	18546.305000000008	12613.881499999949	10195.935000000009	16841.78049999993	31449.089500000064	34950.182500000024	2039.1870000000015	2039.1870000000015	2039.1870000000015
PDP233760	2	3-methyl-2-(5-oxo-2-prop-1-en-2-ylhexyl)cyclopentan-1-one	Terpenoids	Sesquiterpenoids	C15H24O2	1	-	65462.39849999992	58582.629499999945	25598.15449999986	6336.000499999984	5790.039499999995	9544.710500000025	29275.281500000205	23717.12450000012	36650.02599999986	20271.7760000001	60330.44450000001	11869.99549999991
WapTKC076680	2	2,5,9,9-Tetramethyl-5,8-Dihydrobenzo[7]Annulene	Terpenoids	Sesquiterpenoids	C15H20	2	-	412232.7464999986	874050.1755000027	243632.67850000903	43191.67799999971	6130.169499999947	32215.691000000126	147154.50549999787	178032.9594999978	179420.49099999707	1226.0338999999894	1226.0338999999894	1226.0338999999894
WapTKC027930	2	Cycloseychellene*	Terpenoids	Sesquiterpenoids	C15H24	1	52617-34-2	800367.7695000172	1398339.2924999886	628793.5204999928	43302.371599999824	43302.371599999824	43302.371599999824	336007.66599999834	368579.5454999973	460628.6294999943	662232.1355000021	216511.85799999913	390801.1540000013
PD0807506	2	bisabolenal	Terpenoids	Sesquiterpenoids	C15H22O	2	-	104587.11699999977	259550.1399999997	58829.01800000164	12167.681499999837	4377.278499999994	12582.31700000006	60036.24699999992	75106.12099999972	62054.84049999928	16922.31199999994	8838.508000000142	875.4556999999987
Lacp005577	2	3-(3'-Hydroxybutyl)-2,4,4-trimethylcyclohexa-2,5-dienone malonyl glucoside	Terpenoids	Sesquiterpenoids	C22H32O10	1	-	620227	861842	454641	86002.45899999997	58815.88500000002	80824.48049999995	119117.60050000006	48395.03100000003	86599.83350000008	9679.006200000009	9679.006200000009	9679.006200000009
WapTKC076240	2	beta-Gurjunene*	Terpenoids	Sesquiterpenoids	C15H24	1	-	858973.6825000141	1305343.3864999898	679349.0029999928	43952.41949999984	43952.41949999984	43952.41949999984	396196.2795000016	295116.5270000041	397484.977499996	219762.0974999992	239708	354909.781499999
WapTKC009734	2	18-Hydroxy-8(14),15-Isopimaradien-2-one	Terpenoids	Ditepenoids	C20H30O2	2	-	49540.09099999908	45841.907499999455	8618.52849999999	598.2726999999934	598.2726999999934	598.2726999999934	4137.246499999957	7498.884000000093	2991.363499999967	9253.330999999784	30138.835500000372	3517.8679999999267
WaTKp01904	2	3-O-Caffeoyl-2-C-Methyl-D-1,4-Threonolactone	Terpenoids	Monoterpenoids	C14H14O7	2	-	1192297.5314999986	1738874.036000001	914245.6929999992	31904.94599999998	20912.69600000004	32340.52200000004	1865.7533000000017	1865.7533000000017	1865.7533000000017	1865.7533000000017	9328.766500000009	27478.094499999937
WapTKC025210	2	Phlomisionoside	Terpenoids	Sesquiterpenoids	C19H32O8	1	558451-77-7	191993.04700000008	120138.94200000008	72763.9640000001	16668.861499999985	19302.830999999984	17553.16449999999	3333.772299999997	80320.22049999997	3333.772299999997	3333.772299999997	3333.772299999997	29835.03549999998
WapTKC021265	2	P-Menth-4(8)-Ene-1,2,3-Triol 3-O-β-D-Glucopyranoside	Terpenoids	Monoterpenoids	C16H28O8	2	-	59545.30249999997	67209.18900000006	38924.98099999996	2550.7665000000047	2550.7665000000047	2550.7665000000047	12753.832500000024	23564.788999999964	14369.02949999999	2550.7665000000047	2550.7665000000047	2550.7665000000047
HJAP073	2	3-Hydroxy-7-oxolanosta-8,24-dien-26-al (Lucialdehyde C)	Terpenoids	Triterpene	C30H46O3	3	252351-96-5	617037.3214999994	600736.70349999	310754.4060000053	8988.552499999805	2352.990500000104	13988.49149999977	470.5981000000209	470.5981000000209	470.5981000000209	470.5981000000209	470.5981000000209	470.5981000000209
Lhjp111608	2	Acetylpaederoside	Terpenoids	Monoterpenoids	C20H24O12S	2	-	1704708.4599999962	275351.4450000009	1449761.7755000002	55070.289000000186	55070.289000000186	55070.289000000186	652076	55070.289000000186	340718.67050000065	55070.289000000186	55070.289000000186	55070.289000000186
Lhmp102832	2	Verbenalin	Terpenoids	Monoterpenoids	C17H24O10	2	548-37-8	154447	125646.94299999988	153724.98199999993	15094.276499999976	1909.31	34015.4	9546.57	35419.94499999998	24618.371000000006	1909.31	1909.31	1909.31
Lhjp111614	2	Methylasperuloside	Terpenoids	Monoterpenoids	C19H24O11	2	-	188894	244742.9999999995	206039.43249999944	17152.965000000044	16238.66199999999	19314.583999999988	3247.732399999998	3247.732399999998	3247.732399999998	3247.732399999998	3247.732399999998	3247.732399999998
Lsjp211261	2	(6R,9S)-3-Oxo-α-ionol	Terpenoids	Monoterpenoids	C13H20O2	3	-	114508.94150000007	343953	611708.8195000001	15017.000000000016	105507.78949999996	15017.000000000016	15017.000000000016	15017.000000000016	15017.000000000016	15017.000000000016	15017.000000000016	15017.000000000016
Sacn001940	2	8-Epiloganic acid	Terpenoids	Monoterpenoids	C16H24O10	2	82509-41-9	210553	468504.0674999998	233531.32049999989	10968.193499999988	14292.864499999989	21967.810500000018	31323.664499999984	32941.544500000025	39222.949000000066	10697.640999999976	14858.176999999998	22016.71300000001
Hmsn003721	2	2,3,23-Trihydroxyolean-12-ene-28,29-dioic acid 29-methyl ester (Phytolaccagenin)	Terpenoids	Triterpene	C31H48O7	3	1802-12-6	374880.2909999969	501002.10800000466	372553.9290000008	31137.851000000264	23090.807500000177	17445.731000000047	81417.50250000054	66739.70100000003	165978.98300000012	9822.112500000032	107177.17650000087	1964.4225000000065
Sahp005646	2	Sonnerstigmane A	Terpenoids	Sesquiterpenoids	C14H22O3	3	1638956-03-2	520543.6704999982	452728.87850000034	479296.6874999989	13481.817000000012	19556.190000000057	16419.58249999995	46497.6729999999	51257.93949999998	44022.85300000003	12607.604499999969	6773.771000000013	7039.827499999963
Waptn03507	2	Vomifoliol-D-glucopyranoside	Terpenoids	Monoterpenoids	C19H30O8	1	-	759723.5855000016	653956.1740000007	677180.8120000013	50254.508000000096	24295.186000000023	36571.19450000005	225321.15799999933	312764.5000000015	255695.7599999992	14166.682999999965	12222.902499999956	5786.3249999999925
Zbqn008291	2	3,13,15-Trihydroxyoleanane-12-one	Terpenoids	Triterpene	C30H50O4	2	-	31561.45849999963	331683.2600000004	458592.0950000014	6312.291699999925	6312.291699999925	6312.291699999925	6312.291699999925	6312.291699999925	6312.291699999925	129492.9650000013	383866.4039999868	127886.66550000064
pmn001423	2	Roseoside	Terpenoids	Sesquiterpenoids	C19H30O8	2	54835-70-0	68717.37300000008	57175.50000000029	69521.94900000005	6501.0026000000025	6501.0026000000025	6501.0026000000025	6501.0026000000025	6501.0026000000025	6501.0026000000025	6501.0026000000025	6501.0026000000025	6501.0026000000025
Cmmp006152	2	Norarjunolic acid	Terpenoids	Triterpene	C29H44O5	3	60393-90-0	20434.06400000008	23342.067000000083	37049.46750000001	1667.874799999997	1667.874799999997	1667.874799999997	1667.874799999997	1667.874799999997	1667.874799999997	1667.874799999997	1667.874799999997	1667.874799999997
Yalp006043	3	2-((3,16-dihydroxy-17-(1-hydroxyethyl)-10,13-dimethyl-2,3,4,5,8,9,10,11,12,13,14,15,16,17-tetradecahydro-1H-cyclopenta[a]phenanthren-2-yl)oxy)-6-(((3,4,5-trihydroxy-6-methyltetrahydro-2H-pyran-2-yl)oxy)methyl)tetrahydro-2H-pyran-3,4,5-triol	Terpenoids	Triterpene	C33H54O13	3	-	115743.1545000012	100944.10349999963	99272.0984999994	23690.662500000293	43033.11600000054	23363.60750000004	147114.51300000137	104180.65550000226	97492.32549999985	10510.665500000268	10082.121500000248	7948.364499999952
PD0611642	3	Khusilal	Terpenoids	Monoterpenoids	C14H18O	2	2221-18-3	1489313.1809999938	2428965.102500001	931438	458384.0269999985	190141.97449999905	290886.0785000011	1094335.365000002	1293227.1214999957	1712161.6939999969	108691.94749999944	1104565.018500004	182551.3329999984
mws1565	3	Geniposide	Terpenoids	Monoterpenoids	C17H24O10	3	24512-63-8	347125.1900000001	494706.8884999997	365476.0550000003	123397.84000000004	130966.33549999991	159320.90299999993	197043.1214999999	197762.49899999995	710149.3025000013	105097.35050000004	293937.8094999995	244888.48100000023
PDP032252	3	8-ethenyl-5-methylidene-4,4a,6,7,8,8a-hexahydro-1H-naphthalene-2-carbaldehyde	Terpenoids	Sesquiterpenoids	C14H18O	2	-	1615282.5549999897	2833978.7934999857	1062368.0069999918	1148837.9069999792	163047.85600000244	521472.93249999906	2310005.340999984	2076224.0485000075	2490014.0675000004	8468.948700000008	42344.74350000004	81566.94500000044
PDP243014	3	2,6,6-trimethyl-3-oxocyclohexa-1,4-diene-1-carboxylic acid	Terpenoids	Monoterpenoids	C10H12O3	2	-	868255.6260000048	880000.3325000048	709979.8674999997	224183.7384999997	262318.09000000096	292407.55499999947	754110.8209999971	669197.7705000028	972831.3355000037	44836.747699999934	44836.747699999934	44836.747699999934
PDN163196	3	5-methyl-3,8-dimethylidene-2H,3H,3aH,5aH,6H,7H,8H,8aH,8bH-indeno[4,5-b]furan-2-one	Terpenoids	Sesquiterpenoids	C14H16O2	2	-	206606.31550000075	154643.15750000085	139329.2925000001	77644.5644999998	65698.59249999982	90617.96499999965	166885.13999999914	267023.6675000012	195685.8480000008	22197.27300000013	17111.558500000214	13968.470500000049
Salp004689	3	Platanionoside F	Terpenoids	Sesquiterpenoids	C24H38O11	2	450414-28-5	81084.54149999998	106841.25499999987	119079.83349999994	16831.448499999988	63096.14699999998	38374	60011.4	186727.7974999996	25475.182499999977	14912.368500000011	41691.79800000004	3508.753500000005
Zadp006809	3	3β,12-dihydroxy-13-methyl-podocarpane-8,10,13-tiene*	Terpenoids	Ditepenoids	C18H26O2	1	-	75192.36749999951	95418.69349999972	47995.607499999845	12564.562500000004	46275.771499999835	14224.798999999924	88733.52749999925	145185.6374999995	51750.46999999977	2512.912500000001	2512.912500000001	2512.912500000001
WapTKC069674	3	1-But-3-En-2-Yl-4-Methylbenzene	Terpenoids	Monoterpenoids	C11H14	1	-	83971.2729999995	156786.41149999909	56379.21149999957	58397.73649999918	12565.578500000183	39139.033499999976	97951.09599999944	117915.94600000008	121309	2513.115700000037	2513.115700000037	2513.115700000037
Lafp004228	3	(6R,9R)-3-Oxo-α-ionol-β-D-glucoside	Terpenoids	Sesquiterpenoids	C19H30O7	3	-	56246.2	79861.01600000013	128836.63350000004	24506.000500000024	3833.266800000005	20219.064999999995	82619.15349999999	111633.44749999976	118014.0545000001	19166.334000000017	25326.79249999999	20924.07500000002
WaXYp03037	3	2,3-Dihydroxy-3,7-dimethyl-6-octenyl β-D-glucopyranoside*	Terpenoids	Monoterpenoids	C16H30O8	1	-	83680.0484999999	157521.18050000022	104071	17150.283499999998	147113.07700000016	68135.52400000005	178919.46150000003	90665.62599999996	111951.53199999996	3430.06	3430.06	3430.06
WapTKC039136	3	Maali-1,3-Diene	Terpenoids	Sesquiterpenoids	C15H22	1	220437-54-7	408118	761586.4750000031	247213.97049999732	201317.22950000048	18005.195500000536	90898.95250000108	432427.21400000295	360840.4604999976	472551.9204999966	3601.0391000001073	3601.0391000001073	125631.56899999957
Rfn03390	3	Xylariterpenoid E	Terpenoids	Monoterpenoids	C12H16O3	1	-	387682.9560000003	435396.3965000001	436157.652000001	126017.22900000008	121856.39399999994	98964.4	340143.63399999985	260477.5969999999	565466.996000001	19792.9	19792.9	19792.9
Lcmp123017	3	Dihydrohinokitiol	Terpenoids	Monoterpenoids	C10H14O2	3	-	288145.14049999986	533070.863500001	182051.95250000025	123132.6250000002	126326.6554999999	194448	587685.2469999994	437048.5874999994	316048.6030000001	24626.52500000004	24626.52500000004	24626.52500000004
WapTKC039660	3	1(10),8-Aristoladiene	Terpenoids	Sesquiterpenoids	C15H22	2	212707-06-7	1216719.9129999909	2150480.6679999973	777278.8259999941	669038.7319999917	101201.0325000009	360918.1414999994	1308540.9559999865	1204829.1785000106	1626827.6480000038	29345.847500000087	24073.65899999978	65570.03250000015
Rfn09271	3	4-(1,2,4a-trimethyl-5-methylidene-1,2,3,4,4a,5,8,8a-octahydronaphthalen-1-yl)butan-2-one	Terpenoids	Sesquiterpenoids	C18H28O	2	-	19066.045000000177	18048.759499999924	22685.664999999943	3959.5025000000737	8373.876000000153	8980.792000000121	17492.46800000011	20478.412000000186	11819.20049999997	791.9005000000147	791.9005000000147	791.9005000000147
WapTKC039392	3	Epimyliol	Terpenoids	Sesquiterpenoids	C15H22O	2	133443-01-3	72011.41500000002	78022.32399999996	57301.320000000254	24504.209499999764	3048.2993999999426	15241.496999999712	74215.9539999993	91774.2149999996	81982.03000000026	3048.2993999999426	3048.2993999999426	3048.2993999999426
PDP227329	3	(1r,2s,5r)-4,4-dimethyltricyclo[6.3.2.02,5]tridec-8-en-1-ol	Terpenoids	Sesquiterpenoids	C15H24O	2	-	36200.42749999948	101941.66599999976	20238.12450000004	11997.810499999978	7345.129999999986	13023.862999999914	60601.13700000049	63422.11150000062	42860.8990000005	29363.429999999968	13840.130000000116	37606.65299999997
WapTKC033234	3	7,8-Epoxy-13-Nor-1(10)-Eremophilen-11-one	Terpenoids	Sesquiterpenoids	C14H20O2	2	352457-29-5	58924.40149999972	61281.196999999825	49878.42049999997	1421.0244000000064	1421.0244000000064	7105.122000000033	63296.22649999954	74705.9795000005	60217.241999999904	1421.0244000000064	1421.0244000000064	1421.0244000000064
Lskp211292	3	selin-4(15)-en-3β,11-diol	Terpenoids	Sesquiterpenoids	C15H26O2	3	-	109197.60150000018	58310.14000000003	73349.14899999992	20222.153499999964	23200.39699999997	19958.42650000004	71470.03650000005	124315	59188.08150000008	3991.685300000008	3991.685300000008	3991.685300000008
PDP236748	3	(1ar,2r,4as,7as,7bs)-1,1,2-trimethyl-5-methylidene-octahydrocyclopropa[e]azulen-2-ol	Terpenoids	Sesquiterpenoids	C15H24O	2	-	53577.89349999979	119849.23249999946	63350.843000000306	15758.611499999995	3151.722299999999	3151.722299999999	84802.10699999923	101430.07200000103	77591.96799999994	3151.722299999999	3151.722299999999	3151.722299999999
Lcmp123010	3	gamma-Thujaplicin	Terpenoids	Monoterpenoids	C10H12O2	3	672-76-4	467763.54050000024	399915.2334999993	580091.0769999997	518918.6180000003	347353.2034999998	252201.77499999976	708095.6345000006	505352.2085000004	558844.4819999997	271439.5724999999	201315.28449999995	164725
Lalp003426	3	Dihydro incarvoid B glucoside	Terpenoids	Monoterpenoids	C16H30O8	3	-	48796.27149999995	53387.9305000001	63382.02899999995	8648.019999999995	44798.37850000006	40585.34450000003	92493.36050000014	65347.35999999999	49238.74999999999	1729.6039999999991	1729.6039999999991	1729.6039999999991
PDP231330	3	tetracyclo[6.3.2.01,8.02,5]tridecan-9-ol	Terpenoids	Sesquiterpenoids	C13H20O	2	-	10948.924999999956	19000.1	13424.542999999992	10065.137999999955	10996.01400000002	5320.05549999997	14558.970999999972	25081.68949999981	13202.114499999903	1064.0110999999938	1064.0110999999938	1064.0110999999938
WapTKC189873	3	5-Hydroxy-1,3,3-trimethylbicyclo[2.2.1]hept-2-yl I(2)-D-glucopyranoside*	Terpenoids	Monoterpenoids	C16H28O7	1	217960-83-3	96840.45549999998	180137.12250000023	86719.59750000003	57510.92649999992	24370.688499999986	68835.3	97104.46450000006	133579.1539999999	136357.33750000005	4874.137699999996	4874.137699999996	4874.137699999996
Lmgp009053	3	2β-Methoxy-14-nor-β-patchoulane-1(5)-ene-4-one	Terpenoids	Sesquiterpenoids	C15H22O2	1	-	15751.594000000136	45256.91849999991	15683.528999999988	7281.220999999984	1456.244199999997	7357.918500000002	25359.530500000023	23158.197999999946	21157.212999999967	1456.244199999997	1456.244199999997	1456.244199999997
WapTKC076196	3	alpha-(delta)-Guaiene	Terpenoids	Sesquiterpenoids	C15H22	2	73003-42-6	1543016.8199999954	2524979.279000001	912689.1379999992	468118.8979999973	195211.46849999935	284684.0815000004	1064430.807000002	1358574.594999998	1323907.3149999976	134281.31800000055	1011747.0475000014	175097.34650000054
Lmxn005474	3	8-O-(p-Coumaroyl)Harpagide	Terpenoids	Monoterpenoids	C24H30O12	2	87686-74-6	48989.531500000456	59248.976499999386	52923.00000000039	3723.499999999973	12446.973499999944	6897.135499999986	58605.44800000002	64244.26450000001	71712.46249999992	744.6999999999947	744.6999999999947	744.6999999999947
pmp000695	4	Swertiamarin	Terpenoids	Monoterpenoids	C16H22O10	3	17388-39-5	74749.23299999995	105023.8840000002	79003.92800000009	59029.77449999992	121731.80250000017	90637.1	88960.52500000015	75691.74499999994	46119.10999999999	9223.821999999998	9223.821999999998	9223.821999999998
WaTKp07197	4	3-Methyl-6-prop-1-en-2-ylcyclohex-3-en-1-ol*	Terpenoids	Monoterpenoids	C10H16O	1	20019-62-9	49183.40199999995	71908.64899999992	47684.18399999978	72180.91449999993	178072.75699999998	109878.36599999997	103872.12100000096	89163.25749999973	54531.87600000006	9536.836799999955	9536.836799999955	9536.836799999955
Wahln04871	4	8-(Beta-D-Glucopyranosyloxy)-2,7-Dimethyldec-2-enedioic acid	Terpenoids	Monoterpenoids	C18H30O10	1	-	337106.1055000001	526857.5239999995	234379.38149999976	493439.86050000024	503749.95699999813	455043.7224999996	187755.00000000047	170083.20300000007	200642.46400000027	54437.29250000002	215138.2345000009	19678.58799999996
Wasn003821	4	Glucosyl 3,7-dimethyloct-2-ene-1,6,7-triol	Terpenoids	Monoterpenoids	C16H30O8	1	-	20646.644999999942	11358.051999999956	20251.945499999947	16245.72249999989	59477.259500000175	33147.555999999946	31242.442500000077	29613.510999999955	38463.34950000007	1607.0832999999975	8035.4164999999875	1607.0832999999975
PDN035166	4	2-[(1-hydroxy-2-methylpropan-2-yl)oxy]-6-(hydroxymethyl)oxane-3,4,5-triol	Terpenoids	Monoterpenoids	C10H20O7	2	-	829231.2925000002	832677.3324999996	825334.9959999998	1938264.563000001	173092	562235.0609999998	292549.4459999998	367511.8594999999	486844.2900000004	304415.05600000004	179871.58699999997	234085.87899999987
Lmjp004816	5	Loliolide	Terpenoids	Monoterpenoids	C11H16O3	3	5989-02-06	2386588.499999994	2682757.7830000017	2093823.0810000035	701120.0000000008	2148512.6655000043	968323.0059999992	1480731.064499996	1175588.7425000018	1042596.0185000028	133706.06599999918	161349.15899999993	106306
WapTKC099406	5	13-Apo-beta-carotenone*	Terpenoids	Sesquiterpenoids	C18H26O	1	-	254884.42300000016	135489.06200000097	148989.9314999982	31895.948999999782	69425.33250000063	34560.52700000011	82839.75400000082	92464.26200000114	59248.934499999494	6006.25849999992	4837.336000000029	6007.670000000078
WapTKC012009	5	13-Methyl-8,11,13-Podocarpatriene-2,19-diol	Terpenoids	Ditepenoids	C18H26O2	1	2081951-14-4	194940.4369999988	228840.1124999988	145051.6844999993	34499.693000000065	89418.4124999997	29629.409499999776	87555.7934999994	69146.6029999997	58051.937000000216	1480.0022999999917	8833.656499999937	7400.011499999959
WaTKp26206	5	9-cis-β-apo-13-carotenone*	Terpenoids	Sesquiterpenoids	C18H26O	1	-	233877.3630000013	137923.37400000135	153532.75499999788	27584.265999999945	57968.15300000063	33538.80900000012	76427.54750000082	77247.0905000005	58486.06850000002	5415.070999999904	5138.608999999999	4845.715000000029
Wamxp05123	5	(3R)-Hydroxy-Beta-Ionone Malonylglucoside*	Terpenoids	Monoterpenoids	C22H32O10	1	-	1307811.9149999972	500932.7450000002	521183.3850000007	164676.58600000007	171516.4555000002	447922.2239999997	377475.8095000002	603675.8065000004	251229.0055000005	31538.916599999928	31538.916599999928	31538.916599999928
Wbmp005366	5	Humulene epoxide II	Terpenoids	Sesquiterpenoids	C15H24O	3	19888-34-7	1688939.9750000066	948914.3475000004	1941275.233999999	581791.9304999986	872869.3654999986	374220.560500001	1377097.6379999986	744635.1499999991	672765.8340000004	11157.302500000013	55786.512500000055	11157.302500000013
Yajp005210	5	awabukinol	Terpenoids	Monoterpenoids	C15H24O	3	-	5354383.759500021	3022531.7495000013	5643773.901999998	1691288.3859999971	2275243.999999996	1385950.3705000042	2934494.9944999963	2332091.4999999967	1645068.066000001	18270.277699999977	91351.38849999988	18270.277699999977
WapTKC085169	5	2-[2-[3,4-Dihydroxy-4-Methylcyclohexyl]Propan-2-Yloxy]-6-(Hydroxymethyl)Oxane-3,4,5-Triol*	Terpenoids	Monoterpenoids	C16H30O8	1	-	224053.4734999997	241885.80600000024	359659.9919999994	54246.43300000002	99192.66750000008	83121.0660000001	218665.65450000003	173093	63688.09050000003	10849.286600000003	10849.286600000003	10849.286600000003
Lhlp120611	5	Hydroxycarvone	Terpenoids	Monoterpenoids	C10H14O2	2	-	254952.61799999996	338395.18300000066	265810.61150000035	104420.90700000017	213652.07399999988	115250.56849999994	129272.99999999993	158043.03849999965	189360.64550000013	43859.2	44345.22399999981	36822.38700000006
PD0942636	5	beta-Apo-13-carotenone	Terpenoids	Sesquiterpenoids	C18H26O	1	1220-77-5	195392.24900000027	114516.59100000086	111597.13149999848	23640.778999999708	54393.70400000028	28262.116000000064	71692.65950000075	73682.63250000084	48805.828999999554	5273.183499999921	4335.286500000033	6581.108500000052
WaTKp10120	5	2,6-Dimethyl-2,5-heptadienoic acid	Terpenoids	Monoterpenoids	C9H14O2	1	-	351432.6584999998	177810.04249999934	181445.1239999997	141959.73300000012	77049.39299999988	105555.6550000001	171007.53299999874	166682.56200000012	179096.0189999992	15409.878599999973	15409.878599999973	15409.878599999973
PDP272294	5	(1R,3aS,6aS)-3a-hydroxy-1,4-dimethyl-1,3,6,6a-tetrahydropentalen-2-one	Terpenoids	Sesquiterpenoids	C10H14O2	2	-	573701.2684999997	1188014.1495000012	968644.0160000008	238016.90900000013	470286.9900000002	204354	378464.39099999954	470373.7984999999	733981.8595000004	179537.63999999996	158452.06850000017	117432.54399999998
PD0597536	5	(1R,2R,4S)-p-Menthane-1,2,8-triol 8-glucoside	Terpenoids	Monoterpenoids	C16H30O8	1	-	58000.77249999995	101974.18400000014	56212.50549999998	17277.558499999985	35893.87850000005	36202.89350000004	43371.13900000005	41414.35599999999	29314.540499999985	3455.511699999997	3455.511699999997	3455.511699999997
WapTKC212910	5	Levalide A	Terpenoids	Sesquiterpenoids	C15H24O2	1	-	1052253.4280000003	2114310.8869999982	2298827.6999999983	1224937.1224999994	1976349.4555000032	720324.5819999997	2003022.575999999	1320224.383499998	818918.0934999995	47004.500000000065	8183.818700000011	40919.093500000046
WapTKC019453	5	2,6-Dimethyl-7-Octene-2,3,6-Triol 2-O-β-D-Glucopyranoside*	Terpenoids	Monoterpenoids	C16H30O8	1	288152-88-5	232374.65499999965	291331.42700000026	172939.20499999973	38267.94150000002	81791.2955000001	37909.63400000002	253783.8975000002	96058.17149999998	78021.30949999999	7581.926800000004	7581.926800000004	7581.926800000004
Zbkp004768	5	Schizonepetoside A	Terpenoids	Ditepenoids	C16H26O7	3	-	26528.4	65258.39149999997	83205.72249999992	32249.37699999996	58625.00700000003	16728.653000000002	44060.56100000008	40757.11700000012	13188.294499999976	2637.6588999999954	2637.6588999999954	2637.6588999999954
PDP175794	5	[5-(1,2-dimethyl-3-methylidenecyclopentyl)bicyclo[2.2.0]hex-2-en-2-yl]methanol	Terpenoids	Sesquiterpenoids	C15H22O	3	-	41878.86549999987	88319.76850000084	25959.996500000965	1691.0570000000196	1691.0570000000196	8455.285000000098	27315.689000000097	25443.849999999467	27330.514999999657	1691.0570000000196	1691.0570000000196	1691.0570000000196
Wamxn05754	5	Icariside C1 Acetate	Terpenoids	Sesquiterpenoids	C23H40O9	3	-	2403346.1459999983	3663210.657000022	4686146.048999994	1726491.462000014	3138041.8119999836	1069517.5575000066	3253558.7705000117	2513997.7780000046	1359242.7645000091	26879.71150000003	91011.00399999956	59306.926999999894
Hmln008119	5	Robinlin	Terpenoids	Monoterpenoids	C11H18O3	3	-	16700.519499999988	14214.492000000231	16482.426500000307	12422.204000000136	12230.68700000004	9823.245500000026	12929.354000000096	17200.884000000147	12362.430500000011	1358.3798000000172	1358.3798000000172	1358.3798000000172
Cmzn002437	5	Scandoside	Terpenoids	Monoterpenoids	C16H22O11	2	18842-99-4	28230.346999999987	39861.03649999995	38326.847999999976	15825.88100000001	10185.35000000002	13983.802500000009	13178.356999999984	15242.09649999998	20120.5	2037.070000000004	2037.070000000004	2037.070000000004
WapTKC044540	6	4,9-Cadinadien-15-al	Terpenoids	Sesquiterpenoids	C15H22O	2	135118-53-5	486079.7215000002	763941.6309999946	584680.1619999823	58286.879500000075	181545.0565000049	98742.73549999791	177744.19899999813	159506.70799999818	174488.45699999758	1362747.7624999909	1311538.9649999996	2030706.58699994
Zbkp010423	6	Zerumbone	Terpenoids	Ditepenoids	C15H22O	1	471-05-6	307777.89199999906	523056.6469999965	423418.22449998703	52389.15150000002	103129.80500000226	64605.563999998776	123948.90249999866	131943.8774999992	139004.9999999982	952090.8344999942	910957.6850000004	1346400.5994999602
MWSmce096	6	Nootkatone*	Terpenoids	Sesquiterpenoids	C15H22O	1	4674-50-4	977152.2539999868	1558133.277999985	1218168.697999984	167885.45200000313	288114.4685000052	208053.0744999977	401535.9260000015	422946.8780000018	422579.5529999975	3414588.786000038	3168536.3685000013	4547532.225999922
PD0394477	6	methyl 2-[4-oxo-5-[(E)-pent-2-enyl]cyclopent-2-en-1-yl]acetate	Terpenoids	Monoterpenoids	C13H18O3	1	67010-59-7	649548.412500003	881819.3999999963	686714.8639999995	70077.61200000008	126013.56799999956	73627.95299999988	108343.56049999988	128874.82500000046	111640.9509999991	1208798.9840000048	1164206.9784999986	1047816.1564999976
PD0902743	6	3-methyl-5-(2,6,6-trimethyl-4-oxocyclohex-2-en-1-yl)pentanoic acid	Terpenoids	Sesquiterpenoids	C15H24O3	1	-	302745.7309999997	374481.1059999962	204700.93399999972	100681.57599999975	148065.26950000026	77380.60350000038	230322.105000002	298810.8175000003	301009.54549999896	2439509.891500005	2127746.4630000195	3108057.1694999896
WapTKC182291	6	1,7,7A-Trimethyl-1H,1Ah,2H,4H,5H,6H,7H,7Ah,7Bh-Cyclopropa[A]Naphthalene-1-Carbaldehyde	Terpenoids	Sesquiterpenoids	C15H22O	2	-	277032.23849999905	398912.1824999965	290076.9419999933	35537.635500000535	88993.71950000155	52882.75949999926	111816.48299999988	139530.8639999997	121181.61099999936	820181.4775000006	664609.040000001	1244650.712999977
PDP251162	6	(1R,3R,9S)-3,11,11-trimethyl-8-methylidenebicyclo[7.2.0]undec-4-en-2-one*	Terpenoids	Sesquiterpenoids	C15H22O	1	-	900057.9139999916	1765007.4159999846	1093856.4809999757	138720.33900000187	316841.7520000065	292881.9089999941	473972.74850000045	463624.5470000022	449756.9724999962	3315389.370000007	2950750.429999999	5077925.279999902
WapTKC022327	6	Sibiraglycoside H	Terpenoids	Monoterpenoids	C25H30O11	1	1606160-35-3	117935.62800000011	68772.93299999998	89654.14999999976	6235.2499000000325	31176.24950000016	115546.87499999977	89247.39800000006	55234.60800000002	45965.11200000004	1127305.871999998	1015687.7925000032	481382.2584999979
Hmyp009454	6	Nootkatol	Terpenoids	Sesquiterpenoids	C15H24O	3	50763-67-2	23019.776999999893	57332.495000000126	30952.210000000065	40272.06150000002	41134.03299999976	28483.63250000003	45935.76150000012	99937.14199999992	4603.955399999978	141720.6435000001	338104.6550000039	92821.86000000036
WapTKC165624	6	(+)-(S)-1-Methylabscisic-6-Acid*	Terpenoids	Sesquiterpenoids	C15H20O4	2	-	4083.0691999999663	4083.0691999999663	4083.0691999999663	28545.252500000224	20415.34599999983	52792.96050000018	32805.07200000016	25203.675499999765	32650.292500000018	77069.05299999991	109620.0795000002	126080.77200000026
WapTKC011624	6	7-Eperuen-15-Oic Acid	Terpenoids	Ditepenoids	C20H34O2	1	15770-53-3	25824.842499999424	21962.458999999923	11691.182000000235	1566.4198000000144	7832.099000000071	1566.4198000000144	26036.667499999316	30873.303999999716	1566.4198000000144	2182393.2454999997	2805190.1155000147	1067934.1930000023
Rfn09758	6	(5S,8S,9R,10S)-selina-4(14),7(11)-diene-8,9-diol	Terpenoids	Sesquiterpenoids	C15H24O2	1	-	50706.74999999991	64610.89999999992	55020.139499999845	20273.3	12387.426000000049	19261.44800000001	27278.94700000009	48216.38000000024	55615.91449999983	68130.05900000027	57503.570499999856	67680.8809999998
zjbp111629	6	2-[(2β,4αβ,8β,8αβ)-decahydro-4α-hydroxy-8,8α-dimethylnaphthalen-2-yl]prop-2-enal	Terpenoids	Sesquiterpenoids	C15H24O2	3	-	37060.44299999987	26597.6	28176.965499999933	13431.5	2686.29	2686.29	16832.730500000067	29260.65500000015	22373.61299999992	27883.20100000016	42104.498999999974	28937.069499999976
Yalp009367	6	Dukunolide A	Terpenoids	Triterpene	C26H26O9	3	97804-04-1	1898.3789000000008	1898.3789000000008	1898.3789000000008	91409.62450000054	72626.95800000013	155792.84699999908	10108.899499999949	1898.3789000000008	9491.894500000004	1168500.0010000009	1622964.140499999	699653.8069999993
Lmyp004084	6	(+)-Perillyl alcohol	Terpenoids	Monoterpenoids	C10H16O	1	57717-97-2	100023.67099999996	77939.63550000003	135596.05200000008	63703.75250000002	168368.39350000015	69617.5	248280.0719999997	106199	188350	422542.31699999975	536692.4975000005	259694.4559999996
Wbmp007921	6	Vitexlimolide A	Terpenoids	Ditepenoids	C21H32O4	3	-	33323.66250000047	30545.160500000573	32439.674000000337	4316.620900000041	4316.620900000041	4316.620900000041	21583.104500000205	39659.466999999866	26231.434499999887	58110.28199999986	31435.966999999888	31135.638500000307
Qmwp111611	6	Evolide B	Terpenoids	Sesquiterpenoids	C11H14O4	3	-	14290.510499999964	36663.149500000014	21001.584500000037	28018.160500000016	24641.85749999992	66653.06049999998	2858.1020999999932	2858.1020999999932	2858.1020999999932	37374.22749999991	28344.140499999972	104372.60750000026
Lacp004645	6	Blumenol B malonyl Glucoside*	Terpenoids	Sesquiterpenoids	C22H34O11	1	-	21742.497399999986	223689.6999999999	139220.9129999999	21742.497399999986	21742.497399999986	21742.497399999986	195760.61299999992	21742.497399999986	108712.48699999992	426395.0730000006	944628.4999999984	496910.6870000008
WapTKC103332	6	5-[(1S)-1-hydroxy-2,6,6-trimethyl-4-oxocyclohex-2-en-1-yl]-3-methylpenta-2,4-dienoic acid*	Terpenoids	Sesquiterpenoids	C15H20O4	2	-	2176.302199999989	2176.302199999989	2176.302199999989	11870.3	10881.510999999946	27901.64149999995	13147.396499999992	35384.8	33955.02550000003	55738.60199999996	76193.72999999995	70532.01050000028
Zjyp102909	6	11-hydroxy-3-oxo-4(5),6(7)-diene-eudesman-12-ol	Terpenoids	Sesquiterpenoids	C15H22O2	1	-	24063.308499999923	25968.2464999998	24761.78549999997	29954.67400000007	12290.242999999951	2458.04859999999	2458.04859999999	2458.04859999999	2458.04859999999	34730.027500000135	29852.412499999697	57126.48499999973
WapTKC001585	6	14,15-Dihydroxy-1,2-Dinor-6,10-Phytadien-3-one	Terpenoids	Ditepenoids	C18H32O3	2	81373-96-8	1018.0648000000064	1018.0648000000064	1018.0648000000064	5090.324000000031	1018.0648000000064	1018.0648000000064	28097.167000000543	25068.486999999943	12377.560499999963	193070.35150000144	134250.17900000044	82344.76199999962
WapTKC005407	6	17,18-Epoxy-8,10,13(15)-Lobatrien-16-ol	Terpenoids	Ditepenoids	C20H32O2	2	150312-94-0	13567.597500000134	13027.737999999896	6151.900500000046	1230.3801000000094	1230.3801000000094	1230.3801000000094	1230.3801000000094	1230.3801000000094	1230.3801000000094	155795.08549999972	187845.64950000012	97002.99350000056
Qmyp101409	6	Septemlobin E	Terpenoids	Sesquiterpenoids	C18H30O4	3	-	4381.807000000028	4381.807000000028	4381.807000000028	4381.807000000028	4381.807000000028	4381.807000000028	4381.807000000028	46140.400000000576	4381.807000000028	63855.2374999999	41044.05150000045	36431.99999999987
Lafp007563	6	Costal	Terpenoids	Sesquiterpenoids	C15H22O	3	-	35722.355999999534	43410.93600000038	30866.21399999984	6023.170299999972	6023.170299999972	6023.170299999972	6023.170299999972	6023.170299999972	6023.170299999972	52282.01849999939	81488.10799999906	87469.77599999969
PDP072465	6	[(1R,4S,5R,8R,9R)-4-hexyl-6,8,9-trimethyl-3-oxabicyclo[3.3.1]non-6-en-1-yl]methanol	Terpenoids	Sesquiterpenoids	C18H32O2	2	-	6806.338000000013	1361.2676000000024	1361.2676000000024	1361.2676000000024	1361.2676000000024	1361.2676000000024	1361.2676000000024	1361.2676000000024	1361.2676000000024	402293.113000003	331736.4889999989	214396.23049999808
WapTKC134794	6	Ishwarol	Terpenoids	Sesquiterpenoids	C15H24O	1	28957-57-5	2830.352300000005	2830.352300000005	2830.352300000005	14151.761500000026	27191.22050000017	15685.874999999913	2830.352300000005	2830.352300000005	2830.352300000005	330509.2945000041	769319.7180000099	152793.2154999999
WapTKC002555	6	14,15-Dinor-8(17)-Labdene-3,13-diol	Terpenoids	Ditepenoids	C18H32O2	2	246246-40-2	31321.743500000142	17171.397999999906	24779.20900000001	3434.279599999981	3434.279599999981	3434.279599999981	3434.279599999981	3434.279599999981	3434.279599999981	350240.31349999906	409494.0369999987	139383.05000000045
PDP185001	6	(1E,3E)-2-[2-(2,6,6-trimethylcyclohex-2-en-1-yl)ethyl]buta-1,3-diene-1,4-diol*	Terpenoids	Monoterpenoids	C15H24O2	1	-	2574.847300000019	2574.847300000019	2574.847300000019	2574.847300000019	2574.847300000019	2574.847300000019	2574.847300000019	2574.847300000019	2574.847300000019	29444.85850000017	72140.61249999932	25271.589000000095
Qmjp080401	6	Dihydropy rocurzerenone	Terpenoids	Sesquiterpenoids	C14H16O	2	-	24823.503499999915	24823.503499999915	24823.503499999915	24823.503499999915	24823.503499999915	24823.503499999915	24823.503499999915	24823.503499999915	24823.503499999915	501529.05150000047	609003.1384999945	917651.7840000008
WapTKC023600	6	Opuntiside A	Terpenoids	Sesquiterpenoids	C19H30O8	1	850354-51-7	202627.85699999996	417988.9354999995	298382.2079999992	13180.761699999995	13180.761699999995	13180.761699999995	13180.761699999995	13180.761699999995	13180.761699999995	203556.28850000017	613637.8569999993	442340.41650000034
Yamp010883	6	13-Hydroxylabda-8,14-Dien-7-One	Terpenoids	Ditepenoids	C20H32O2	2	-	5372.113899999985	5372.113899999985	5372.113899999985	5372.113899999985	5372.113899999985	5372.113899999985	5372.113899999985	5372.113899999985	5372.113899999985	83390.48350000005	85660.0070000007	69179.5365000007
Wdzp008975	6	orientalol F*	Terpenoids	Sesquiterpenoids	C15H24O2	3	-	3523.029800000046	3523.029800000046	3523.029800000046	3523.029800000046	3523.029800000046	3523.029800000046	3523.029800000046	3523.029800000046	3523.029800000046	35525.96800000021	73957.59649999918	33922.546000000155
Zbkp008138	6	Cyperolone*	Terpenoids	Ditepenoids	C15H24O2	1	13741-46-3	2758.687600000001	2758.687600000001	2758.687600000001	2758.687600000001	2758.687600000001	2758.687600000001	2758.687600000001	2758.687600000001	2758.687600000001	28659.403000000133	109989.72249999888	36606.086000000185
WapTKC017545	6	1,3,7,11-Cembratetraene-14,15-diol	Terpenoids	Ditepenoids	C20H32O2	2	177714-92-0	1215.652800000006	1215.652800000006	1215.652800000006	1215.652800000006	1215.652800000006	1215.652800000006	7674.847500000125	10730.087000000014	6078.264000000029	48850.610500000585	47524.525500000535	54575.820000000575
PDP031890	6	6-hydroxy-1,4a-dimethyl-5-(3-methylidenepent-4-enyl)-2,3,4,5,6,7,8,8a-octahydronaphthalene-1-carbaldehyde	Terpenoids	Ditepenoids	C19H30O2	2	-	6982.563599999994	6982.563599999994	6982.563599999994	6982.563599999994	6982.563599999994	6982.563599999994	6982.563599999994	6982.563599999994	6982.563599999994	116433.8035000005	214227.96850000464	171262.92000000112
pmp000263	6	3-Hydroxyurs-12,19-dien-28-oic acid (Sanguisorbigenin)	Terpenoids	Triterpene	C30H46O3	2	-	6008.152800000031	6008.152800000031	6008.152800000031	6008.152800000031	6008.152800000031	6008.152800000031	6008.152800000031	6008.152800000031	6008.152800000031	36326.797500000066	131946.56799999895	30157.70450000006
Safp022689	6	Tomentosolic acid	Terpenoids	Triterpene	C30H46O3	2	6812-98-2	4647.807400000016	4647.807400000016	4647.807400000016	4647.807400000016	4647.807400000016	4647.807400000016	4647.807400000016	4647.807400000016	4647.807400000016	46026.91250000022	138464.3959999991	36477.09950000002
Zasp009163	6	Mudanpinoic acid A	Terpenoids	Triterpene	C30H46O3	3	203511-36-8	7219.35650000007	7219.35650000007	7219.35650000007	7219.35650000007	7219.35650000007	7219.35650000007	7219.35650000007	7219.35650000007	7219.35650000007	49723.98150000004	187242.20999999953	36096.782500000336
WapTKC011501	6	8(17)-Labdene-15,19-dial	Terpenoids	Ditepenoids	C20H32O2	2	70901-87-0	8596.000000000016	1719.2000000000037	1719.2000000000037	1719.2000000000037	1719.2000000000037	1719.2000000000037	1719.2000000000037	1719.2000000000037	1719.2000000000037	74423.74200000026	96172.44600000112	51818.53300000003
Lcsp000657	6	ent-16α,17,19-Trihydroxykaurane	Terpenoids	Ditepenoids	C20H34O3	1	-	2093.626799999964	2093.626799999964	2093.626799999964	2093.626799999964	2093.626799999964	2093.626799999964	2093.626799999964	2093.626799999964	2093.626799999964	35798.25549999988	45729.82149999934	21078.027499999906
pmp000679	6	11-methyl-forsythide	Terpenoids	Monoterpenoids	C17H24O11	2	159598-00-2	23253.1	23253.1	23253.1	23253.1	23253.1	23253.1	23253.1	23253.1	23253.1	381878.83599999937	699143.2475000003	377408.6574999992
WapTKC197717	6	1,6-Dimethyl-4-(Prop-1-En-2-Yl)-1,2,3,4,4A,7,8,8A-Octahydronaphthalen-1-ol	Terpenoids	Sesquiterpenoids	C15H24O	1	-	9995.961499999888	9995.961499999888	9995.961499999888	9995.961499999888	9995.961499999888	9995.961499999888	9995.961499999888	9995.961499999888	9995.961499999888	161941.79600000224	354060.32150000404	89476.76300000006
WapTKC040256	6	Patchoulenol	Terpenoids	Sesquiterpenoids	C15H24O	2	17806-54-1	5103.813599999963	5103.813599999963	5103.813599999963	5103.813599999963	5103.813599999963	5103.813599999963	5103.813599999963	5103.813599999963	5103.813599999963	75321.72550000128	144075.28850000142	35803.57200000003
Wdzp008785	6	orientalol C*	Terpenoids	Sesquiterpenoids	C15H24O2	3	-	3686.765300000004	3686.765300000004	3686.765300000004	3686.765300000004	3686.765300000004	3686.765300000004	3686.765300000004	3686.765300000004	3686.765300000004	26606.280500000143	76857.27349999914	26038.378500000155
pmp000970	6	Hispanolone	Terpenoids	Ditepenoids	C20H30O3	2	18676-07-8	11129.694200000127	11129.694200000127	11129.694200000127	11129.694200000127	11129.694200000127	11129.694200000127	11129.694200000127	11129.694200000127	11129.694200000127	205082.88350000235	193182.0964999993	127481.95100000071
WapTKC202144	6	(E)-1-(3,3-dimethyloxiran-2-yl)-3-[(1S,3R,4R)-4-ethenyl-4-methyl-3-prop-1-en-2-ylcyclohexyl]but-2-en-1-ol	Terpenoids	Ditepenoids	C20H32O2	1	-	7606.211000000016	7619.197500000014	6941.749000000029	1388.349800000006	1388.349800000006	1388.349800000006	1388.349800000006	1388.349800000006	1388.349800000006	90374.5520000001	115763.6260000004	46968.72250000038
Wbhp009564	6	Methyl 8,9-epoxypimaran-18-oate	Terpenoids	Terpene	C21H34O3	3	42855-38-9	75313.70649999942	15062.741299999883	15062.741299999883	15062.741299999883	15062.741299999883	15062.741299999883	15062.741299999883	15062.741299999883	15062.741299999883	137416.79749999935	377883.8080000035	177621.25899999696
Wcop004851	6	5,6-dimethyl-2-benzofuran-1,3-dione	Terpenoids	Sesquiterpenoids	C10H8O3	3	5999-20-2	84391.39849999994	84391.39849999994	84391.39849999994	84391.39849999994	84391.39849999994	84391.39849999994	84391.39849999994	84391.39849999994	84391.39849999994	2184820.3864999986	1924729.4999999944	3982694.2410000064
WaTKp26550	6	4-(5-hydroxy-3-methylpentyl)-4,5,7a,7b-tetramethyl-2,3,3a,5,6,7-hexahydro-1aH-naphtho[1,2-b]oxiren-2-ol	Terpenoids	Ditepenoids	C20H36O3	1	80454-10-0	976.043699999989	976.043699999989	976.043699999989	976.043699999989	976.043699999989	976.043699999989	976.043699999989	976.043699999989	976.043699999989	22478.14149999999	24147.982499999624	15100.772499999428
Lmmn009932	6	3-Hydroxy-24-methylene-9,19-cyclolanostan-26-oic acid (Ambolic acid)	Terpenoids	Triterpene	C31H50O3	3	13878-93-8	3991.7824999999502	4273.215000000109	3727.081499999999	3231.3029999999585	3631.407999999946	2264.515000000053	5512.561499999948	4441.225000000084	5420.1984999998085	5980.37199999995	9484.09299999979	5353.797500000111
Lmmn006246	6	7β-Hydroxydarutigenol	Terpenoids	Ditepenoids	C20H34O4	3	1188281-99-3	6888.157000000017	24963.44949999981	2504.9069999999874	5223.819999999999	6978.558500000039	3734.806999999965	4457.487499999993	4954.036999999967	4672.563500000028	38370.55400000009	34550.527500000084	30039.716999999742
Jmmn002533	6	coleoside-B	Terpenoids	Monoterpenoids	C21H32O12	3	-	109679.94850000004	71425.08699999985	76286.46499999956	251776.6540000004	83470.81500000022	223472.99350000024	120807.0369999998	102478.55450000043	128415.14250000006	1.16658e+06	1321400.8895000012	1040267.0835000008
Lmdn005428	6	Thymuside A	Terpenoids	Monoterpenoids	C16H26O7	3	-	180789.83650000027	324911.84900000016	209610.03050000104	21485.50399999991	31881.936500000214	55119.9140000001	70396.43650000023	85890.08450000062	30524.35450000003	492138.31500000006	1079185.8535000042	467909.2275000018
Hmcn001415	6	Majoroside	Terpenoids	Monoterpenoids	C17H24O10	3	134140-02-6	15290.329999999964	22017.030000000093	24971.5	26086.246999999865	14188.262999999932	20113.22200000001	14163.709000000004	14550.782999999989	31678.010499999848	85725.24999999956	88486.27950000006	144695.0174999993
Wmhp000012	6	Ajugoside	Terpenoids	Monoterpenoids	C17H26O10	2	52916-96-8	26849.493500000022	39533.92699999989	6325.913000000035	13035.369000000012	24477.48100000004	102701	1265.182600000007	1265.182600000007	1265.182600000007	150063.44799999948	114187.49999999956	396782.9155000008
MWStz373	6	Gardoside	Terpenoids	Monoterpenoids	C16H22O10	2	54835-76-6	31878.206500000066	6375.641300000014	6375.641300000014	86470.20650000004	44426.77199999995	117923.33049999988	6375.641300000014	6375.641300000014	6375.641300000014	352497.6350000005	590952.2640000001	974762
Safn004300	6	6-Deoxylamioside	Terpenoids	Monoterpenoids	C18H28O10	3	-	29729.599000000024	30485.276500000087	29302.770500000013	1486.7447000000006	1486.7447000000006	1486.7447000000006	38053.595999999954	27282.34000000001	19053.36349999998	24497.3	75073.93050000019	7433.723500000005
Wasn002508	6	Glucosyl 7-methyl-3-methyleneoctane-1,2,6,7-tetraol	Terpenoids	Monoterpenoids	C16H30O9	2	-	8421.854500000032	5282.952499999992	8672.824500000004	2712.300499999993	28526.528000000028	19103.48199999998	19915.862500000007	12120.9	13396.639000000068	73539.93699999996	362809.8955000005	364353.5834999999
Lmsn006046	6	2,3,19,23-Tetrahydroxyurs-12-en-28-oic acid-28-O-glucoside	Terpenoids	Triterpene Saponin	C36H58O11	3	-	2492.4760999999867	2492.4760999999867	2492.4760999999867	12462.380499999936	17902.939999999995	36256.033499999896	2492.4760999999867	2492.4760999999867	2492.4760999999867	57180.23249999988	49260.290999999816	76183.41799999966
Smpn011792	6	2,3-Dihydroxy-12-ursen-28-oic acid*	Terpenoids	Triterpene	C30H48O4	1	-	137394.2655999995	137394.2655999995	137394.2655999995	137394.2655999995	137394.2655999995	137394.2655999995	137394.2655999995	137394.2655999995	137394.2655999995	1809138.7510000025	5780734.144499863	1837180.686999999
Zbzn011671	6	Cordianal C*	Terpenoids	Triterpene	C30H48O4	1	-	125410.33769999916	125410.33769999916	125410.33769999916	125410.33769999916	125410.33769999916	125410.33769999916	125410.33769999916	125410.33769999916	125410.33769999916	1709265.1915000023	6132425.5514998725	1697967.040499996
Ylyn012627	6	salaspermic acid	Terpenoids	Triterpene	C30H48O4	1	71247-78-4	2744.8342000000657	2744.8342000000657	2744.8342000000657	2744.8342000000657	2744.8342000000657	2744.8342000000657	2744.8342000000657	2744.8342000000657	13724.17100000033	1572090.1215000006	5026182.430499899	1519839.080499995
pmn001427	6	16,23:16,30-Diepoxydammar-24-ene-3,20-diol (Jujubogenin)*	Terpenoids	Triterpene	C30H48O4	1	54815-36-0	140141.91279999926	140141.91279999926	140141.91279999926	140141.91279999926	140141.91279999926	140141.91279999926	140141.91279999926	140141.91279999926	140141.91279999926	1804950.426500004	6456210.6909998385	1838386.731499998
Wafn003834	6	Hydroxygeranyl 6-O-xylopyranosyl-glucopyranoside	Terpenoids	Monoterpenoids	C21H36O11	2	-	35177.893399999884	35177.893399999884	35177.893399999884	35177.893399999884	35177.893399999884	35177.893399999884	35177.893399999884	35177.893399999884	35177.893399999884	1244981.9674999954	1538333.5419999952	823734.0064999972
Smnn005560	6	Oleuropein	Terpenoids	Monoterpenoids	C25H32O13	2	32619-42-4	1242.9927999999989	1242.9927999999989	1242.9927999999989	1242.9927999999989	1242.9927999999989	1242.9927999999989	6214.963999999994	1242.9927999999989	1242.9927999999989	179242.87899999938	285019.2219999989	135912.75649999955
Lmzn006169	6	3,19-Dihydroxyurs-12-en-28-oic acid (Pomolic acid)*	Terpenoids	Triterpene	C30H48O4	1	13849-91-7	152217.9392999998	152217.9392999998	152217.9392999998	152217.9392999998	152217.9392999998	152217.9392999998	152217.9392999998	152217.9392999998	152217.9392999998	1882456.8995000103	6173774.677999822	1910329.7980000053
Wasn003353	6	Glucosyl 6-Hydroxy-2,6-Dimethyl-2E,7-Octadienoate	Terpenoids	Monoterpenoids	C16H26O8	1	-	7498.68559999999	7498.68559999999	7498.68559999999	7498.68559999999	7498.68559999999	7498.68559999999	7498.68559999999	7498.68559999999	7498.68559999999	302262.5815000005	593731.4504999996	157329.09500000006
Zbsn012366	6	Oxyallobetulin*	Terpenoids	Triterpene	C30H48O3	1	-	339.14379999999767	339.14379999999767	339.14379999999767	339.14379999999767	339.14379999999767	339.14379999999767	339.14379999999767	339.14379999999767	339.14379999999767	7525.640500000072	49596.271500000585	1695.718999999988
Lmmn008971	6	3-Hydroxycycloarta-24-ene-26-oic acid (Isomangiferolic acid)*	Terpenoids	Triterpene	C30H48O3	1	13878-92-7	353.9762999999988	353.9762999999988	353.9762999999988	353.9762999999988	353.9762999999988	353.9762999999988	353.9762999999988	353.9762999999988	353.9762999999988	7031.16750000013	53727.251500000624	1769.8814999999936
MWSmce052	6	3-Hydroxyurs-12-en-28-oic acid (3-Epiursolic acid)*	Terpenoids	Triterpene	C30H48O3	1	989-30-0	300.3619999999999	300.3619999999999	300.3619999999999	300.3619999999999	300.3619999999999	300.3619999999999	300.3619999999999	300.3619999999999	300.3619999999999	7830.540500000025	53394.833500000575	1501.8099999999995
Zjjp092610	7	Dendronobilin I	Terpenoids	Sesquiterpenoids	C18H30O3	3	-	9726.072999999862	11715.068500000129	12563.748000000023	38973.993000000184	38739.56399999957	23278.71499999977	218161.94600000052	338484.651500005	136596.20199999868	101035.23299999905	83643.32149999996	66448.98899999974
PD0619170	7	4-(1,2,4a,5-tetramethyl-2,3,4,7,8,8a-hexahydronaphthalen-1-yl)butan-2-one	Terpenoids	Sesquiterpenoids	C18H30O	1	-	111047.10099999854	38447.3980000008	68561.34300000043	242996.30599999923	262675.3219999955	200150.8244999993	1044502.055999992	989903.5695000172	812939.7459999906	410132.9470000057	354988.66449999	361630.7045000052
Rlp00117	7	12,13-Dehydrogeranylgeraniol	Terpenoids	Monoterpenoids	C18H30O	1	352274-18-1	70235.22649999912	19287.45950000027	42515.65150000021	155914.46949999937	141745.39299999757	142372.42699999927	601511.904499996	528787.703500011	449838.42199999274	236287.9640000036	193266.4894999945	194170.95450000328
Sadp020815	7	Farnesyl acetone	Terpenoids	Ditepenoids	C18H30O	1	1117-52-8	93911.60349999931	27512.708500000423	69958.6	217215.1474999996	239389.1824999968	225627.54800000004	977657.7184999934	808463.1215000156	643921.8859999875	394135.7090000041	279628.18849999504	333804.0965000041
Qmdp112410	7	Vitetrifolin H	Terpenoids	Ditepenoids	C21H36O3	3	-	4769.450900000011	4769.450900000011	4769.450900000011	28483.93549999993	27359.45699999944	23847.25450000005	101529.8759999991	104168.35100000184	75286.59649999866	40260.83750000044	29801.659999999083	31370.95500000044
WapTKC002542	7	14,15-Bisnor-3,11-Kolavadien-13-one	Terpenoids	Ditepenoids	C18H28O	1	126582-61-4	39395.86450000062	7691.654500000127	18232.36800000032	23429.46949999935	34297.31399999937	23479.84699999937	67670.82549999953	91579.00550000108	57867.851500000965	25397.02350000024	51998.315500000055	26181.493000000195
WapTKC146125	7	(1R,10S)-4,12,12-Trimethyl-9-Methylidene-5-Oxatricyclo[8.2.0.04,6]Dodecane*	Terpenoids	Sesquiterpenoids	C15H24O	1	-	37917.091499999704	69497.82300000054	36044.94550000043	40785.8565000002	21640.16950000009	14207.49249999986	114246.34300000026	181627.6010000008	142843.49200000038	61701.168999999376	58922.35900000009	135233.1564999983
PDP134454	7	(1R,3R,5R,10S)-3,12,12-trimethyl-9-methylidene-4-oxatricyclo[8.2.0.03,5]dodecane*	Terpenoids	Sesquiterpenoids	C15H24O	1	-	39225.45499999966	58370.35100000112	27346.364000000205	25008.95349999999	14024.335000000145	24152.9724999999	106519.19700000028	153798.1435000007	129956.53850000074	47736.19449999953	56902.16049999997	130189.00699999904
HX1223	7	Germacra-1(10),4,7(11)-trien-9α-ol	Terpenoids	Monoterpenoids	C15H24O	1	-	22728.803499999423	39361.354500000714	28688.48500000036	18950.845499999898	3790.16909999998	3790.16909999998	77154.09149999991	105927.53950000057	95879.0079999998	46971.84299999917	50879.04100000003	128544.24100000013
MWSmce679	7	Caryophyllene epoxide	Terpenoids	Sesquiterpenoids	C15H24O	1	1139-30-6	31733.66249999985	39058.50400000065	23233.989500000283	16016.673999999652	1937.6327999999532	9688.163999999768	71651.82749999978	104616.53200000056	93946.2325000002	26083.66249999957	47578.47550000012	68984.00649999977
Wbmp011024	7	Caryophyllenol II	Terpenoids	Sesquiterpenoids	C15H24O	3	32214-89-4	9244.18299999996	22141.487000000205	13064.163500000222	1848.836599999992	1848.836599999992	1848.836599999992	45280.18649999998	52146.85150000008	43697.975499999935	17478.152999999624	23237.650999999903	30756.30799999978
Sadp004383	7	2-((7-hydroxy-3,8-dimethyl-4-vinyl-9,10-dihydrophenanthren-2-yl)oxy)-6-(hydroxymethyl)tetrahydro-2H-pyran-3,4,5-triol	Terpenoids	Ditepenoids	C24H28O7	2	-	2197.399999999999	2197.399999999999	2197.399999999999	24674.42899999996	15877.499999999967	10986.999999999996	1277000.3759999988	1607833.846499997	802815.8849999991	139245.55149999986	498772.00250000064	243201.9999999996
WapTKC196673	7	2,2-Dimethyl-3-Methylidenebicyclo[2.2.1]Heptan-7-ol	Terpenoids	Monoterpenoids	C10H16O	2	-	7035.761600000009	7035.761600000009	7035.761600000009	7035.761600000009	7035.761600000009	7035.761600000009	106576.33750000045	89076.49199999914	58650.09099999997	35178.80800000004	46461.32099999994	45368.56349999996
PD0229682	7	2,4b,8,8-tetramethyl-3,4,4a,5,6,7,8a,9-octahydro-1H-phenanthren-2-ol*	Terpenoids	Sesquiterpenoids	C18H30O	1	-	2981.1772999999052	2981.1772999999052	2981.1772999999052	14905.886499999531	2981.1772999999052	22278.36850000004	181379.51249999765	115003.11950000036	111330.42249999882	32567.04349999983	36300.75150000033	41571.17049999972
WapTKC034596	7	Amarantholidoside I	Terpenoids	Sesquiterpenoids	C21H36O8	2	874302-71-3	4763.366899999995	4763.366899999995	4763.366899999995	4763.366899999995	4763.366899999995	4763.366899999995	59829.46449999997	39598.98099999996	28224.37150000003	23816.83449999998	4763.366899999995	42826.78450000008
Wbkn005810	7	Yadanzioside J	Terpenoids	Ditepenoids	C32H44O17	3	-	3258.3343000000077	3258.3343000000077	3258.3343000000077	3258.3343000000077	3258.3343000000077	3258.3343000000077	20046.005000000096	19086.2	30113.165499999915	22627.46250000005	21398.396000000237	16291.671500000042
Qmyp101440	8	Blumenol C	Terpenoids	Monoterpenoids	C13H22O2	3	36151-02-7	990246.1375000044	547398.2575000004	597989.8349999996	301770.0094999992	239013.15349999964	283034.1160000007	2423153.9430000004	1289620.7609999978	1471082.514500001	67243.0000000003	120291.64549999977	78403.89699999987
Qmqp101737	8	Chlojapolide B	Terpenoids	Sesquiterpenoids	C31H34O6	3	-	3988079.0749999983	1142091.3095000014	2871429.653500007	853978.4334999986	126868.75549999977	1300281.9649999994	7740586.023999993	7587703.119499985	4975743.310999995	403389.5249999997	2258245.3810000033	674055.2264999996
WapTKC025206	8	Alangionoside D*	Terpenoids	Sesquiterpenoids	C19H32O8	1	165306-60-5	88435.04100000006	229895	119470.52000000034	98103.22800000008	61516.191999999974	57948.25949999997	124765.29349999993	245419.2629999999	257438.2955000005	47509.80849999998	70234.05950000003	17897.28499999999
WapTKC200976	8	3-oxolanost-7-en-26-oic acid	Terpenoids	Triterpene	C30H48O3	2	-	9019.786500000098	10490.487999999978	7113.785499999986	12990.113499999996	3225.621500000027	14660.258500000044	15559.84050000001	26241.52400000002	12517.383499999916	645.1243000000053	645.1243000000053	645.1243000000053
PDP230381	8	6,6-dimethyl-5-methylidenebicyclo[2.2.1]heptan-2-ol*	Terpenoids	Monoterpenoids	C10H16O	1	-	38989.24049999998	92167.12399999992	39968.725499999826	54714.85850000003	113021.84249999994	57688.05099999991	121149.08300000112	109484.2574999996	107903.5470000001	7797.8480999999965	7797.8480999999965	7797.8480999999965
WapTKC147376	8	4(15),5E,10(14)-Germacratrien-1Alpha-ol	Terpenoids	Sesquiterpenoids	C15H24O	2	-	16141.822499999907	90093.87649999982	31334.725500000022	12834.855499999958	14436.006999999956	20120.16249999998	58880.65800000018	94722.45650000135	65679.81300000008	17083.748999999825	35998.874999999796	54188.347999999925
Qmqp101743	8	Sarcandrolide B	Terpenoids	Sesquiterpenoids	C36H42O11	3	-	14824.804499999913	47545.34450000047	50334.59749999941	5824.253999999975	28349.247500000107	14301.860500000164	109216.81550000136	73238	42616.86000000018	1164.8507999999952	1164.8507999999952	1164.8507999999952
Wacyp03558	8	2,7-Dimethyl-2,6-Octadiene-1,4,8-Triol 8-O-B-D-Glucopyranoside	Terpenoids	Monoterpenoids	C16H28O8	1	-	88824.94000000006	286993.6235000001	122849.4330000003	84538.32450000006	191738.59849999985	150835.01399999994	455808	281115.8264999997	328199.6880000004	16907.66490000001	16907.66490000001	16907.66490000001
WapTKC131100	8	Angelicoidenol	Terpenoids	Monoterpenoids	C10H18O2	2	-	16964.763500000005	56719.44849999993	17587.52399999997	23205.56949999998	8775.08799999999	1755.0175999999983	48553.53000000001	44240.3	47749.11999999992	1755.0175999999983	1755.0175999999983	1755.0175999999983
PDP232539	8	5-(1-hydroxy-2-methylpropyl)-8a-methyl-4-methylidene-1,2,3,4a,5,6,7,8-octahydronaphthalen-1-ol	Terpenoids	Sesquiterpenoids	C16H28O2	1	-	26628.37899999978	23343.40100000028	20195.61549999998	2536.026700000016	2536.026700000016	2536.026700000016	29632.31600000005	19062.761500000142	48331.36700000001	2536.026700000016	2536.026700000016	2536.026700000016
WapTKC177467	8	2-Ethenyl-2-Methyl-3-(Prop-1-En-2-Yl)-5-(Propan-2-Ylidene)Cyclohexan-1-Ol*	Terpenoids	Sesquiterpenoids	C15H24O	2	-	51291.445499999274	55903.756999999714	34347.754000000205	5400.574000000053	5400.574000000053	5400.574000000053	74592.30100000037	84040.06800000097	53974.873000000465	5400.574000000053	27002.87000000027	34415.4724999999
Lmzp003064	8	(3R,4S,6R)-p-Menth-1-ene-3,6-diol-3-O-β-D-glucoside*	Terpenoids	Monoterpenoids	C16H28O7	1	-	9480.610599999976	57591.54050000008	48010.01849999999	9480.610599999976	9480.610599999976	9480.610599999976	81947.90400000001	72178.70099999997	158034.0970000001	9480.610599999976	9480.610599999976	9480.610599999976
PD0183899	8	4-(2-hydroxypropan-2-yl)-1,4a,6-trimethyl-2,3,4,7,8,8a-hexahydronaphthalen-1-ol	Terpenoids	Sesquiterpenoids	C16H28O2	1	-	30183.384500000146	30144.839500000133	25138.600499999888	1626.7406000000003	8133.703000000002	1626.7406000000003	53644.88049999968	42953.635500000055	75996.75949999968	1626.7406000000003	1626.7406000000003	1626.7406000000003
Sacp008354	8	epishyobunone	Terpenoids	Sesquiterpenoids	C15H24O	2	39020-72-9	47689.372499999765	58401.180999999415	54953.113000000165	7901.880100000033	7901.880100000033	7901.880100000033	77214.38749999931	92233.29050000042	71334.52949999973	7901.880100000033	7901.880100000033	7901.880100000033
Sasp009863	8	Diolone	Terpenoids	Ditepenoids	C21H34O3	1	-	71633.47200000027	45655.54649999988	53419.37750000009	5897.4584000000095	29487.29200000005	74663.42350000003	151633.21300000214	111691.13949999976	134482.10450000025	5897.4584000000095	5897.4584000000095	5897.4584000000095
PDP226804	8	2,10,10-trimethyl-6-methylidenebicyclo[7.2.0]undec-2-en-5-ol*	Terpenoids	Sesquiterpenoids	C15H24O	2	-	18366.25849999953	56599.24499999987	19949.32199999993	13546.23849999989	8897.701499999868	1779.5402999999735	27787.16750000024	46541.77950000033	52979.40750000026	1779.5402999999735	1779.5402999999735	43829.67599999986
Zjyp102905	8	7-epi-teucrenone	Terpenoids	Sesquiterpenoids	C15H22O2	1	-	5151.672900000001	73106.32599999978	5151.672900000001	5151.672900000001	5151.672900000001	5151.672900000001	44821.514500000056	41845.48849999988	37030.49299999998	5151.672900000001	5151.672900000001	5151.672900000001
zjhp113008	8	Euponin	Terpenoids	Sesquiterpenoids	C20H24O6	2	70469-59-9	6922.409800000006	34612.04900000003	55974.347500000105	6922.409800000006	6922.409800000006	6922.409800000006	120945.0514999998	146203.94449999934	57319.7704999998	6922.409800000006	6922.409800000006	6922.409800000006
MWSmce591	8	Curcumenol	Terpenoids	Sesquiterpenoids	C15H22O2	1	19431-84-6	11336.89250000015	68696.75649999968	15549.917499999992	2267.378500000031	2267.378500000031	2267.378500000031	42946.21149999994	57184.91449999991	61819.3	2267.378500000031	2267.378500000031	2267.378500000031
Cmdn003997	8	6'-O-α-D-galactosylbarlerin*	Terpenoids	Monoterpenoids	C25H38O17	2	927691-89-2	335855.0349999997	829832.3879999986	790476.1699999996	138324.26999999993	148262.02349999995	204665.49099999972	829043.4939999976	974393.0795000036	988702.7034999965	94011.95999999992	90783.8239999998	100792.25150000004
Cmdn004285	8	6'-O-β-D-glucosylbarlerin*	Terpenoids	Monoterpenoids	C25H38O17	2	927691-88-1	365476.48199999967	738517.7204999984	699099.1679999997	133834.26900000015	111241	195595.36799999973	914896.2779999976	998686.2200000036	835565.3769999973	118945.27549999989	108414.56749999971	81808.79950000001
Yygn003903	8	dictamnoside A	Terpenoids	Sesquiterpenoids	C21H36O9	2	-	177258.56799999988	420123.7169999997	229110.24499999988	90842.17049999976	99875.40349999996	70243.98200000012	670729.1534999999	1039919.7489999998	191633.01100000012	51851.21100000006	43856.00000000004	34049.00900000003
Jmcn006682	8	pterodontoside C	Terpenoids	Sesquiterpenoids	C21H38O7	3	-	100705.90899999964	100149.6639999986	42649.252499999864	16763.033000000072	20028.661000000044	19827	101137.70400000075	193990.2584999984	72222.39949999939	3352.6066000000146	3352.6066000000146	3352.6066000000146
Safn005230	8	(2E,6Z)-2,6-dimethyl-8-{[(2R,3R,4S,5S,6R)-3,4,5-trihydroxy-6-(hydroxymethyl)oxan-2-yl]oxy}octa-2,6-dienoic acid	Terpenoids	Monoterpenoids	C16H26O8	1	-	56920.05449999994	37506.15150000011	44027.73800000003	2935.556099999997	2935.556099999997	2935.556099999997	82309.41850000028	63373.137500000055	41633.607500000086	14677.780499999984	2935.556099999997	2935.556099999997
Hmhn002787	8	Dihydrophaseic acid-O-β-D-glucoside	Terpenoids	Sesquiterpenoids	C21H32O10	3	-	46614.05300000003	22774.84700000003	19272.66950000001	3854.533900000003	3854.533900000003	3854.533900000003	79936.7729999999	49952	136941.91299999936	3854.533900000003	3854.533900000003	3854.533900000003
Wasdp05565	9	2,8-bis(hydroxymethyl)-4b,8-dimethyl-5,6,7,8a,9,10-hexahydrophenanthren-3-ol	Terpenoids	Ditepenoids	C18H26O3	1	-	783450.5039999902	1236767.481000003	890810.6955000025	126691.76499999982	328022.18100000126	145057.6859999991	165307.0489999994	95296.01450000035	97133.63149999962	15739.734999999966	22909.047500000077	6913.067499999989
Wcop008480	9	2,5-dimethyl-2,3,3a,7a-tetrahydro-1H-indene-1,3-diol	Terpenoids	Sesquiterpenoids	C11H16O2	3	-	613699.3144999982	517898.5460000028	485678.272499999	199883.08449999907	203697.2540000009	145350.2815000015	201842.99000000063	256541.3000000011	160439.11000000135	81728.36250000015	128208.39350000006	101296.8829999994
Latp007251	9	Normelanothyrsin A	Terpenoids	Sesquiterpenoids	C18H26O3	1	-	727498.1849999896	532613.7515000005	465458.6364999998	161775.6890000008	183762.21200000023	93005.55500000008	134120.97450000024	96955.48300000094	91264.3469999994	14646.696999999987	7539.355500000121	8485.487500000021
Sadp005873	9	Prosopidione	Terpenoids	Monoterpenoids	C13H20O2	1	-	1216491.1900000006	925357.1579999996	847821.8705000007	233012.34400000013	349892.9959999998	381209.85900000005	242686.46499999968	269242	365989.5460000002	73273.27700000006	14654.655400000012	14654.655400000012
Yalp008917	9	(3R,5R,7R,8R,10S,13S,17R)-17-((S)-7,7-dimethyl-2,3,6,7-tetrahydrooxepin-3-yl)-4,4,8,10,13-pentamethyl-2,3,4,5,6,7,8,9,10,11,12,13,16,17-tetradecahydro-1H-cyclopenta[a]phenanthrene-3,7-diyl diacetate	Terpenoids	Triterpene	C34H52O5	3	-	159358.54450000054	183787.1105000016	106530.85299999948	19898.343999999845	97443.26700000111	11236.356500000047	61313.55150000042	34432.142500000155	29777.42649999988	2247.271300000009	2247.271300000009	2247.271300000009
Yalp008918	9	Chisopanin D	Terpenoids	Triterpene	C34H54O6	3	-	54773.37500000069	63204.58250000062	27783.28899999996	4621.914000000059	24188.33450000027	5255.182500000006	19337.10900000015	16114.17600000016	10375.652000000116	924.3828000000118	924.3828000000118	924.3828000000118
Wasdp09656	9	4a,7-dimethyl-7-vinyl-4a,4b,5,6,7,8,10,10a-octahydrophenanthren-2(1H)-one	Terpenoids	Ditepenoids	C18H24O	3	-	173993.50449999908	230947.27899999853	117656.6039999996	75428.27000000018	211893.6704999997	42641.4179999999	67782.95099999987	63220.46499999964	43147.14400000025	4956.883500000015	991.3767000000028	991.3767000000028
Qmjp080407	9	14(15)-Bisnor-13-oxolabd-8(17),11(E)-dien-19-oic acid	Terpenoids	Sesquiterpenoids	C18H26O3	2	-	138869.63449999876	179957.7914999997	157303.55199999982	42035.80799999982	64128.110000000226	27536.21299999976	33433.499999999825	24583.985000000084	26868.90399999992	4916.797000000016	4916.797000000016	4916.797000000016
Lacp003427	9	Grasshopper ketone	Terpenoids	Monoterpenoids	C13H20O3	3	-	86343	427559	161451.97799999992	115373.33399999974	165946	64245.85249999999	45945.11699999993	53052.7	89390.77199999975	9189.023399999987	9189.023399999987	9189.023399999987
Lhcp090202	9	3-(Acetyloxy)-13,15-dihydroxyoleanan-12-one (Rubiprasin A)	Terpenoids	Triterpene	C32H52O5	3	125263-65-2	83954.83400000128	139279.9864999994	90229.30199999994	30306.74200000001	90418.37400000029	25545.07199999989	31309.7	30128.535999999953	19903.41899999983	3980.6837999999657	3980.6837999999657	3980.6837999999657
Lhkp101317	9	21,23-Epoxy-21,24,25-trihydroxylanost-7-en-3-one (Melianodiol)	Terpenoids	Triterpene	C30H48O5	1	32764-64-0	225270.1600000005	145626.81549999944	146255.92049999954	26126.75650000025	109525.11049999952	33481.71850000002	72151.62450000063	47900.82999999992	45547.61950000017	5225.35130000005	5225.35130000005	5225.35130000005
WapTKC121051	9	Kanshone M	Terpenoids	Sesquiterpenoids	C12H14O3	2	-	2399137.060999997	2207381.731999998	1430149.100000001	553744.8165000018	852683.2674999988	496546.5780000013	83329.10099999928	160474.66700000016	138539.18649999984	16665.820199999853	16665.820199999853	16665.820199999853
Lafp004391	9	Malonyl byzantionoside A*	Terpenoids	Sesquiterpenoids	C22H32O10	1	-	1071819.2744999991	1.83803e+06	914475.4779999992	293934.7035000002	459694.4435000008	364504.64949999953	303127.9055000004	43506.96340000005	217534.81700000024	43506.96340000005	43506.96340000005	43506.96340000005
Wacyp07099	9	D-Linalool 3-(6''-Malonylglucoside)	Terpenoids	Monoterpenoids	C19H30O9	1	-	1214499.0755000035	1288014.3175000087	1183609.4574999963	295648.8754999999	504214.6844999947	269499.0714999992	53899.81429999983	53899.81429999983	53899.81429999983	53899.81429999983	53899.81429999983	53899.81429999983
WapTKC012007	9	13-Methyl-8,11,13-Podocarpatriene-2,3-diol*	Terpenoids	Ditepenoids	C18H26O2	1	1801444-77-8	45039.036999999415	45063.12400000038	36795.84299999987	9534.528499999962	48465.89899999973	9018.497499999949	19462.370499999943	1803.6994999999897	1803.6994999999897	1803.6994999999897	1803.6994999999897	1803.6994999999897
WaTKp10280	9	Palutropone	Terpenoids	Sesquiterpenoids	C12H12O	1	81916-09-8	30712.29600000009	62590.43650000016	30686.879000000008	21703.84450000002	16962.727000000006	12754.911000000016	33114.42250000003	2550.982200000004	2550.982200000004	2550.982200000004	12893.441000000004	2550.982200000004
Saln001588	9	8-O-Acetylmussaenoside	Terpenoids	Monoterpenoids	C19H28O11	1	-	283464.3025000001	316506.8139999982	285965.2395000012	162749.1945000001	72159.99899999992	206067.7945000001	109539	136327.36449999985	108787	34797.964500000046	86241.35450000003	33258.19350000009
Yajn003916	9	(1S,4aS,7aR)-7-(3-hydroxybutyl)-4-((((2R,3R,4S,5S,6R)-3,4,5-trihydroxy-6-(hydroxymethyl)tetrahydro-2H-pyran-2-yl)oxy)methyl)-1,4a,5,6,7,7a-hexahydrocyclopenta[c]pyran-1-yl acetate	Terpenoids	Monoterpenoids	C21H34O10	3	-	171617.22949999955	321907.7370000007	306273.51750000013	87549.60700000035	105399.48200000006	138520.92849999954	54512.22650000019	54834.384000000005	83080.57100000032	10902.44530000004	10902.44530000004	10902.44530000004
Ymjm000118	9	2'-Acetylpatrinoside	Terpenoids	Terpene	C23H36O12	2	-	70034.81350000005	81337.38649999928	45719.293000000165	40116.64849999984	18438.000000000047	16626.034000000025	8411.606999999942	16776.094000000037	12288.451000000035	1682.3213999999884	1682.3213999999884	1682.3213999999884
Wacyp06135	10	3,7-Dimethyl-2,6-Octadienyl 6-O-(beta-D-Xylopyranosyl)-beta-D-glucopyranoside	Terpenoids	Monoterpenoids	C21H36O10	1	-	109117.96649999992	116429	52263.09499999992	342255.94149999873	126987.02100000056	310341.8944999997	124987.36950000006	290444.7510000002	83449.50349999963	178590.9255000002	286615	189306.4350000001
Sadp003427	10	Semperoside	Terpenoids	Monoterpenoids	C16H24O9	2	-	4267.45799999999	12211.8	18736.380500000017	88417.97199999998	45603.95250000002	50287.468999999874	853.4915999999979	853.4915999999979	853.4915999999979	20281.54899999997	18134.04950000002	26867.922999999915
Lsjp211201	10	3S-3-hydroxy-β-damascon	Terpenoids	Monoterpenoids	C13H20O2	2	-	4264.054500000016	4264.054500000016	4264.054500000016	4264.054500000016	4264.054500000016	86504.11749999992	4264.054500000016	4264.054500000016	4264.054500000016	21320.27250000008	30652.065000000064	22360.04150000002
Wbkn004126	10	Javanicolide C	Terpenoids	Ditepenoids	C26H36O11	3	-	189458.7154999993	169000.58449999968	162226	551432.7735000025	382248.788999999	508784.60999999975	192305	142722.02049999963	343105.7735000001	98973.99899999976	607967.4435000005	41646.526000000114
Lmmn004459	10	Ent-15-oxo-2β,16,19-trihydroxypimar-8(14)-ene	Terpenoids	Ditepenoids	C20H32O4	3	-	29057.327500000065	25240.1555000001	10425.775000000009	259921.77399999968	68466.15300000033	142995.580499999	28792.60749999996	24379.726000000133	57383.522500000116	96083.43250000032	152198.1590000003	148671.23749999926
MWSslk208	10	Kaur-16-en-18-oic acid*	Terpenoids	Ditepenoids	C20H30O2	1	6730-83-2	4501.4359999999715	3885.775999999921	2413.475499999955	19195.6020000005	7992.391999999868	31813.64349999956	18908.24150000032	20578.43400000008	26554.130000000107	20999.38000000036	21025.819499999707	28034.9425000003
mws1429	10	(+/-)-6-Hydroxy-3-oxo-alpha-ionol	Terpenoids	Monoterpenoids	C13H20O3	3	189351-15-3	1321.6775999999973	1321.6775999999973	1321.6775999999973	27361.932000000084	31586.858500000104	18882.937499999953	17009.334499999968	9435.39850000002	9409.918499999983	1321.6775999999973	19776.57199999999	55484.994500000066
