# Supplementary material for: Multi-omics integration reveals organ-specific biosynthesis of flavonoids and terpenoids in the medicinal plant Bidens alba
Source: Front Plant Sci. 2025 Oct 6;16:1675432. doi: 10.3389/fpls.2025.1675432 (PMC12536714; doi:10.3389/fpls.2025.1675432)
Supplement: Supplementary file 3 [file Table3.xls]

## Sheet: BPF vs BPS
Supplementary Table 3. Comparison of the top 10 differential metabolites among different groups 询问 ChatGPT
Index	Compounds	Class I	Class II	Formula	Level	CAS	BP-F-1	BP-F-2	BP-F-3	BP-S-1	BP-S-2	BP-S-3	VIP	P-value	FDR	Fold_Change	Log2FC	Type
Lcsp000435	Glu-Ser	Amino acids and derivatives	Amino acids and derivatives	C8H14N2O6	3	5875-38-7	1.03367e+07	9.74111e+06	1.34623e+07	2718.94	2718.94	2718.94	1.2212	0.0104925	0.0625535	4111.9	12.0056	up
MWS5209	N-Methyl-α-aminoisobutyric acid	Amino acids and derivatives	Amino acids and derivatives	C5H11NO2	3	2566-34-9	5.17677e+06	4.1751e+06	6.13113e+06	1655.9	1655.9	1655.9	1.22102	0.0117692	0.0653634	3116.73	11.6058	up
PDP239183	5-Hydroxy-3-(4-hydroxyphenyl)-4-oxo-4H-chromen-8-yl 6-O-(carboxyacetyl)-.beta.-L-galactopyranoside	Flavonoids	Isoflavones	C24H22O13	3	-	1.81729e+07	3.83154e+07	1.57254e+07	5184.54	5184.54	5184.54	1.21957	0.0782074	0.153659	4642.88	12.1808	up
pme3609	Cyanidin	Flavonoids	Anthocyanidins	C15H11O6+	3	13306-05-3	8.44786e+06	5.0005e+06	9.91019e+06	1831.2	1831.2	1831.2	1.2198	0.0332239	0.100549	4251.96	12.0539	up
pmp000191	6''-O-Acetylgenistin	Flavonoids	Isoflavones	C23H22O11	3	73566-30-0	1.87237e+07	1.01762e+07	3.3145e+07	3983.74	3983.74	3983.74	1.21712	0.0909582	0.16783	5191.5	12.3419	up
pmp000581	Apigenin-7-O-(6''-acetyl)glucoside	Flavonoids	Flavones	C23H22O11	1	72741-92-5	2.23449e+07	2.3233e+07	1.96249e+07	3470.25	3470.25	3470.25	1.2217	0.00248551	0.0374573	6263.03	12.6126	up
Sadp010439	Apigenin 7-(6''-ethylglucuronide)	Flavonoids	Flavones	C23H22O11	2	-	2.25865e+07	2.2578e+07	1.42531e+07	10016.3	2003.25	2003.25	1.21234	0.0190981	0.0791166	4237.23	12.0489	up
Wahp005790	Di-p-coumaroylcaffeoyl Spermidine	Alkaloids	Phenolamine	C34H37N3O7	1	-	2.82381e+07	2.55978e+07	3.07769e+07	4000.24	4000.24	4000.24	1.22152	0.00279932	0.0388284	7050.63	12.7835	up
Wahp006178	Di-p-coumaroylferuloyl Spermidine	Alkaloids	Phenolamine	C35H39N3O7	1	-	2.18266e+07	2.34629e+07	3.082e+07	780.205	780.205	780.205	1.22137	0.0116774	0.0652436	32516.9	14.9889	up
Zbrp003982	Sulfurein; Sulfuretin-6-O-glucoside	Flavonoids	Aurones	C21H20O10	1	531-63-5	4.1526e+07	4.7062e+07	4.23434e+07	9730.49	14398.5	11035.1	1.22104	0.00155991	0.0302816	3723.44	11.8624	up

## Sheet: BPR vs BPL
Index	Compounds	Class I	Class II	Formula	Level	CAS	BP-F-1	BP-F-2	BP-F-3	BP-S-1	BP-S-2	BP-S-3	VIP	P-value	FDR	Fold_Change	Log2FC	Type
Lmfn005486	Kaempferol-3-O-sulfonate	Flavonoids	Flavonols	C15H10O9S	1	-	5727.48	7533.15	3963.3	1.64687e+07	2.02155e+07	7.27377e+06	1.148	0.0625115	0.120042	0.000391827	-11.3175	down
Lmqp008175	Methyl cinnamate	Phenolic acids	Phenolic acids	C10H10O2	2	103-26-4	1.21447e+07	1.50898e+07	1.15524e+07	3362.12	3362.12	3362.12	1.15281	0.00708603	0.0609645	3845.48	11.9089	up
Lmsp010098	5-Hydroxy-6,7,3',4'-tetramethoxyflavanone*	Flavonoids	Flavanones	C19H20O7	1	-	1232.23	6161.15	1232.23	6.6582e+06	6.17828e+06	1.01439e+07	1.14227	0.0256125	0.0866134	0.000375346	-11.3795	down
PDP002402	5,6,7,2'-Tetrahydroxyflavone 7-glucuronide*	Flavonoids	Flavones	C21H18O12	1	119152-49-7	28488.6	5697.73	5697.73	2.4763e+07	5.06898e+07	3.43283e+07	1.1417	0.0402529	0.0999033	0.000363306	-11.4265	down
PDP032281	1-(3-cyclopentyl-1-hydroxy-6-methoxy-8-{[3,4,5-trihydroxy-3,6-bis(hydroxymethyl)oxan-2-yl]oxy}naphthalen-2-yl)ethan-1-one	Phenolic acids	Phenolic acids	C25H32O10	3	-	10959	5573.91	5741.34	1.76408e+07	1.91882e+07	1.4462e+07	1.15085	0.00656141	0.0600021	0.000434272	-11.1691	down
PDP232939	(2s)-2-(2,6-dimethoxyphenyl)-5-hydroxy-7,8-dimethoxy-2,3-dihydro-1-benzopyran-4-one*	Flavonoids	Flavanones	C19H20O7	1	-	8659.97	1731.99	1731.99	5.91975e+06	6.5921e+06	8.76658e+06	1.14146	0.0143709	0.0745658	0.000569777	-10.7773	down
PDP252814	2-(allylthio)-3-(2-methylphenyl)-3H-spiro[benzo[h]quinazoline-5,1'-cyclopentan]-4(6H)-one	Alkaloids	Alkaloids	C26H26N2OS	3	-	3.13917e+07	2.81469e+07	3.4913e+07	25051.3	15886.2	13090.9	1.15135	0.00383309	0.0542578	1748.18	10.7716	up
Rln002079	C-Glucosyl-6-Luteolin-O-Sulfate*	Flavonoids	Flavones	C21H20O14S	2	-	852.251	852.251	852.251	1.58242e+06	2.34571e+06	710243	1.14792	0.0821309	0.138131	0.000551217	-10.8251	down
Wagp009674	3',6'-Dihydroxy-3,4,2',4'-Tetramethoxychalcone*	Flavonoids	Chalcones	C19H20O7	1	-	8181.23	1636.25	1636.25	5.99499e+06	6.33741e+06	1.00987e+07	1.14123	0.029575	0.0900551	0.000510619	-10.9355	down
Zmhn002980	Hydroxyaloe-emodin-8-O-sulfate	Quinones	Anthraquinone	C15H10O9S	1	-	2850.4	2850.4	2850.4	2.11807e+07	3.49195e+07	1.10916e+07	1.14988	0.0833638	0.139463	0.000127265	-12.9399	down

## Sheet: BPR vs BPF
Index	Compounds	Class I	Class II	Formula	Level	CAS	BP-F-1	BP-F-2	BP-F-3	BP-S-1	BP-S-2	BP-S-3	VIP	P-value	FDR	Fold_Change	Log2FC	Type
Lmsp010098	5-Hydroxy-6,7,3',4'-tetramethoxyflavanone*	Flavonoids	Flavanones	C19H20O7	1	-	1232.23	6161.15	1232.23	3.58494e+06	9.17595e+06	2.29132e+06	1.12379	0.140914	0.189765	0.000573046	-10.7691	down
MW0148077	Cys-Trp-Ser	Amino acids and derivatives	Amino acids and derivatives	C17H22N4O5S1	3	-	893.669	893.669	893.669	863371	3.38996e+06	847469	1.13299	0.181957	0.23218	0.000525605	-10.8937	down
PDP004086	Isorhamnetin 3-O-beta-D-2'',3'',4''-triacetylglucopyranoside	Flavonoids	Flavonols	C28H28O15	2	-	1234.75	1234.75	1234.75	3.27996e+06	3.14627e+06	1.17097e+06	1.13655	0.0655084	0.116105	0.000487579	-11.0021	down
PDP014706	3-(11-{[5-(hydroxymethyl)furan-2-yl]methyl}-6-oxo-7,11-diazatricyclo[7.3.1.02,7]trideca-2,4-dien-5-yl)benzonitrile	Alkaloids	Alkaloids	C24H23N3O3	3	-	4.9973e+06	7.56166e+06	4.00712e+06	4066.03	4066.03	4066.03	1.13965	0.0349226	0.086107	1358.09	10.4074	up
PDP032281	1-(3-cyclopentyl-1-hydroxy-6-methoxy-8-{[3,4,5-trihydroxy-3,6-bis(hydroxymethyl)oxan-2-yl]oxy}naphthalen-2-yl)ethan-1-one	Phenolic acids	Phenolic acids	C25H32O10	3	-	10959	5573.91	5741.34	1.15864e+07	1.39282e+07	7.68256e+06	1.1378	0.0260798	0.0753995	0.00067097	-10.5415	down
PDP252814	2-(allylthio)-3-(2-methylphenyl)-3H-spiro[benzo[h]quinazoline-5,1'-cyclopentan]-4(6H)-one	Alkaloids	Alkaloids	C26H26N2OS	3	-	3.13917e+07	2.81469e+07	3.4913e+07	11061.5	4201.61	17834.6	1.1352	0.00383139	0.0377144	2853.73	11.4786	up
pmp000191	6''-O-Acetylgenistin	Flavonoids	Isoflavones	C23H22O11	3	73566-30-0	3983.74	3983.74	3983.74	1.87237e+07	1.01762e+07	3.3145e+07	1.13703	0.0909582	0.142086	0.000192622	-12.3419	down
Wagp009674	3',6'-Dihydroxy-3,4,2',4'-Tetramethoxychalcone*	Flavonoids	Chalcones	C19H20O7	1	-	8181.23	1636.25	1636.25	3.76383e+06	9.38745e+06	2.04481e+06	1.1214	0.149914	0.199094	0.000753728	-10.3737	down
Wahp006178	Di-p-coumaroylferuloyl Spermidine	Alkaloids	Phenolamine	C35H39N3O7	1	-	34716.2	13107.8	3901.02	2.18266e+07	2.34629e+07	3.082e+07	1.12505	0.0116916	0.0554011	0.000679614	-10.523	down
Zbrp003982	Sulfurein; Sulfuretin-6-O-glucoside	Flavonoids	Aurones	C21H20O10	1	531-63-5	1946.1	1946.1	1946.1	4.1526e+07	4.7062e+07	4.23434e+07	1.14108	0.00155923	0.0302846	4.45905e-05	-14.4529	down

## Sheet: BPF vs BPL
Index	Compounds	Class I	Class II	Formula	Level	CAS	BP-F-1	BP-F-2	BP-F-3	BP-S-1	BP-S-2	BP-S-3	VIP	P-value	FDR	Fold_Change	Log2FC	Type
HJAP073	3-Hydroxy-7-oxolanosta-8,24-dien-26-al (Lucialdehyde C)	Terpenoids	Triterpene	C30H46O3	3	252351-96-5	470.598	470.598	470.598	617037	600737	310754	1.20542	0.0361405	0.0992704	0.00092363	-10.0804	down
Zbsp004450	3'-O-Methyltricetin-7-O-glucoside*	Flavonoids	Flavones	C22H22O12	1	-	2.88026e+07	1.52613e+07	2.84757e+07	11554.8	11554.8	11554.8	1.20631	0.0324123	0.0947114	2092.63	11.0311	up
PDP156264	Vittarilide A:(+)-Vittarilide A	Phenolic acids	Phenolic acids	C15H16O9	1	864512-90-3	4810.03	4810.03	4810.03	6.27564e+06	1.5189e+07	1.05502e+07	1.20548	0.0535836	0.118732	0.000450733	-11.1154	down
pme3609	Cyanidin	Flavonoids	Anthocyanidins	C15H11O6+	3	13306-05-3	8.44786e+06	5.0005e+06	9.91019e+06	1831.2	1831.2	1831.2	1.2067	0.0332239	0.0955146	4251.96	12.0539	up
Lcsp000435	Glu-Ser	Amino acids and derivatives	Amino acids and derivatives	C8H14N2O6	3	5875-38-7	1.03367e+07	9.74111e+06	1.34623e+07	2718.94	2718.94	2718.94	1.20781	0.0104925	0.0629737	4111.9	12.0056	up
MWS5209	N-Methyl-α-aminoisobutyric acid	Amino acids and derivatives	Amino acids and derivatives	C5H11NO2	3	2566-34-9	5.17677e+06	4.1751e+06	6.13113e+06	1655.9	1655.9	1655.9	1.20768	0.0117692	0.0657014	3116.73	11.6058	up
MWStz393	Aloeemodin-8-O-glucoside*	Quinones	Anthraquinone	C21H20O10	1	33037-46-6	6.40262e+06	5.04886e+06	5.15715e+06	1338.44	1338.44	1338.44	1.20776	0.00610149	0.0528922	4136.31	12.0141	up
PDP002625	Herbacetin 7-methyl ether 3-glucoside	Others	Others	C22H22O12	2	30484-94-7	8.43591e+06	2.41536e+07	6.02797e+06	8729.93	8729.93	8729.93	1.19936	0.151926	0.221844	1474.52	10.526	up
PDP244680	3-O-beta-D-glucosyl-daphnetin	Lignans and Coumarins	Coumarins	C15H16O9	3	-	4322.08	4322.08	4322.08	7.54857e+06	1.99935e+07	7.40687e+06	1.20388	0.107964	0.177352	0.000371004	-11.3963	down
Zbqn003921	N-carboxy-N-(2-oxo-2-phenylethyl)-L-alanine	Amino acids and derivatives	Amino acids and derivatives	C12H13NO5	1	-	4.7759e+06	6.36717e+06	4.60761e+06	997.526	997.526	997.526	1.20761	0.0112132	0.0645806	5263.25	12.3617	up

## Sheet: BPS vs BPL
Index	Compounds	Class I	Class II	Formula	Level	CAS	BP-F-1	BP-F-2	BP-F-3	BP-S-1	BP-S-2	BP-S-3	VIP	P-value	FDR	Fold_Change	Log2FC	Type
Lagp004545	5,2',5'-Trihydroxy-3,7,4'-trimethoxyflavone-2'-O-β-D-malonylglucoside*	Flavonoids	Flavonols	C27H28O16	1	-	70915.7	70915.7	70915.7	3.65962e+07	4.56233e+07	3.9256e+07	1.32384	0.00436123	0.0703072	0.00175136	-9.15731	down
Lmsp004301	3',5,5',7-Tetrahydroxyflavanone-7-O-glucoside*	Flavonoids	Flavanones	C21H22O11	1	-	17581.3	17581.3	17581.3	4.68861e+06	1.75214e+07	4.97093e+06	1.31251	0.166061	0.287087	0.00194048	-9.00937	down
Lmzp002365	Hesperetin 7-O-glucoside*	Flavonoids	Flavanones	C22H24O11	2	31712-49-9	21612.4	21612.4	21612.4	2.50386e+07	2.12927e+07	1.48497e+07	1.32269	0.0206726	0.11806	0.00105976	-9.88205	down
PDN236952	(2s,3s,4s,5r)-2-{[(2s,3s,4s,5r)-5-({[(2r,3s,4s,5r)-5-({[(2r,3s,4s,5r)-3,4-dihydroxy-2,5-bis(hydroxymethyl)oxolan-2-yl]oxy}methyl)-3,4-dihydroxy-2-(hydroxymethyl)oxolan-2-yl]oxy}methyl)-3,4-dihydroxy-2-(hydroxymethyl)oxolan-2-yl]oxy}-2,5-bis(hydroxymethyl)oxolane-3,4-diol	Others	Saccharides	C24H42O21	2	-	414067	384791	170278	614.172	614.172	614.172	1.31951	0.0523842	0.166756	525.986	9.03888	up
PDP002483	Isoetin 7-glucoside	Flavonoids	Flavones	C21H20O12	2	-	25306.2	25306.2	25306.2	3.57525e+07	3.62278e+07	1.51709e+07	1.31999	0.0527077	0.166818	0.000871113	-10.1649	down
Wahsn06750	1-O-sulfo 9,10-dihydroxyoctadecanoate	Lipids	Free fatty acids	C18H36O7S	1	-	219221	64621.6	160331	224.397	224.397	224.397	1.31351	0.0816478	0.201004	659.806	9.3659	up
Wasyqn4107	Quercetin-3-O-arabinoglucoside	Flavonoids	Flavonols	C26H28O16	1	23284-18-6	549877	420745	373597	1183.4	1183.4	1183.4	1.32299	0.0136181	0.103504	378.632	8.56465	up
Wayn000504	Malic acid-1-O-diglucoside	Organic acids	Organic acids	C16H26O15	1	-	90326.7	656197	373491	1071.37	1071.37	1071.37	1.29673	0.150312	0.271761	348.467	8.44488	up
Wbtp005060	2,3,5-trimethoxy-1-{[(2s,3r,4s,5s,6r)-3,4,5-trihydroxy-6-(hydroxymethyl)oxan-2-yl]oxy}xanthen-9-one*	Flavonoids	Other Flavonoids	C22H24O11	2	-	27239.8	27239.8	27239.8	2.57431e+07	2.08288e+07	2.39506e+07	1.32343	0.00371859	0.0679611	0.00115877	-9.75319	down
Zbhp004510	Hesperetin-3'-O-glucoside	Flavonoids	Flavanones	C22H24O11	1	-	46019.6	46019.6	46019.6	1.8599e+07	3.84695e+07	1.33916e+07	1.31837	0.0918464	0.212427	0.00195939	-8.99538	down

## Sheet: BPR vs BPS
Index	Compounds	Class I	Class II	Formula	Level	CAS	BP-F-1	BP-F-2	BP-F-3	BP-S-1	BP-S-2	BP-S-3	VIP	P-value	FDR	Fold_Change	Log2FC	Type
Lahp004580	rhamnazin-3-O-β-D-apiosyl-(1→2)-O-β-D-glucoside	Flavonoids	Flavonols	C28H32O16	1	-	1414.71	1414.71	1414.71	747585	2.39331e+06	2.21096e+06	1.21008	0.0757987	0.178346	0.000793021	-10.3004	down
Lmmp003091	Multinoside A*	Flavonoids	Flavonols	C27H30O16	1	59262-54-3	46133	46685.4	19324.9	4.05125e+07	4.6751e+07	5.95668e+07	1.21265	0.0128981	0.0963462	0.000763762	-10.3546	down
Lmqp008175	Methyl cinnamate	Phenolic acids	Phenolic acids	C10H10O2	2	103-26-4	1.21447e+07	1.50898e+07	1.15524e+07	3362.12	3362.12	3362.12	1.21685	0.00708603	0.0856793	3845.48	11.9089	up
MWS1939	Fluoren-9-one	Others	Ketone compounds	C13H8O	2	486-25-9	1.917e+07	2.80168e+07	2.76086e+07	20172.7	4382.38	21710.9	1.20469	0.0131277	0.0963462	1616.64	10.6588	up
PDP002402	5,6,7,2'-Tetrahydroxyflavone 7-glucuronide*	Flavonoids	Flavones	C21H18O12	1	119152-49-7	28488.6	5697.73	5697.73	4.79849e+07	4.6667e+07	1.99311e+07	1.20345	0.0528026	0.152803	0.000348081	-11.4883	down
PDP150802	quercetin-3''-O-acetyl-3-O-glucuronide	Flavonoids	Flavonols	C23H20O14	2	-	13542.2	74687	5167.64	3.11053e+07	3.76667e+07	3.44076e+07	1.19247	0.00302147	0.0666882	0.000905187	-10.1095	down
PDP249284	(2E)-3-[1-(10-methyl-11-oxoundecyl)cyclopentyl]prop-2-enoic acid	Lipids	Free fatty acids	C20H34O3	3	-	2.31706e+06	2.81406e+06	1.20584e+06	1688.2	1688.2	1688.2	1.21389	0.0471738	0.147762	1251.22	10.2891	up
PDP252814	2-(allylthio)-3-(2-methylphenyl)-3H-spiro[benzo[h]quinazoline-5,1'-cyclopentan]-4(6H)-one	Alkaloids	Alkaloids	C26H26N2OS	3	-	3.13917e+07	2.81469e+07	3.4913e+07	2180.84	23096.2	15941.4	1.19801	0.00383187	0.0733434	2291.49	11.1621	up
PDP260435	ethyl (9E)-11-[(1R)-2-methylcyclohex-2-en-1-yl]undec-9-enoate	Lipids	Free fatty acids	C20H34O2	2	-	2.14948e+06	2.94924e+06	1.00296e+06	1306.32	1306.32	1306.32	1.21233	0.0692857	0.171838	1556.97	10.6045	up
Ylyn012627	salaspermic acid	Terpenoids	Triterpene	C30H48O4	1	71247-78-4	1.57209e+06	5.02618e+06	1.51984e+06	2744.83	2744.83	2744.83	1.20855	0.145135	0.238687	985.865	9.94525	up
