# Supplementary material for: Multi-omics integration reveals organ-specific biosynthesis of flavonoids and terpenoids in the medicinal plant Bidens alba
Source: Front Plant Sci. 2025 Oct 6;16:1675432. doi: 10.3389/fpls.2025.1675432 (PMC12536714; doi:10.3389/fpls.2025.1675432)
Supplement: Supplementary file 4 [file Table4.xls]

## Sheet: Sheet1
Supplementary Table 4. Summary of reads quality after sample Illumina sequencing
	Raw reads	Raw bases	Clean reads	Clean bases	Q20 rate	Q30 rate	GC content	Total reads	Map reads	Total mapped (%)	Unique mapped (%)	Multiple mapped (%)	Unmapped (%)
BPF1	43382832	6507424800	43382786	6452044530	0.9828	0.9501	0.4339	43374392	41159870	94.89	47.95	46.94	5.11
BPF2	43374270	6506140500	43374210	6432085200	0.9839	0.9534	0.4338	43346120	41435212	95.6	48.55	47.05	4.4
BPF3	43367358	6505103700	43367326	6423523576	0.9848	0.9562	0.4308	43376926	41237656	95.06	48.08	46.98	4.94
BPL1	43374448	6506167200	43374392	6442238394	0.984	0.9536	0.4357	43374376	40473430	93.31	46.62	46.69	6.69
BPL2	43346180	6501927000	43346120	6452072597	0.9842	0.9539	0.4382	43365718	40131876	92.54	45.78	46.76	7.46
BPL3	43376974	6506546100	43376926	6448065984	0.9841	0.9537	0.4371	43333742	40591978	93.68	46.81	46.87	6.32
BPR1	43385762	6507864300	43385728	6442349303	0.9833	0.9516	0.4383	43382786	41471982	95.59	49.09	46.5	4.41
BPR2	43393932	6509089800	43393888	6456404763	0.9825	0.9494	0.4381	43374210	41138906	94.85	48.09	46.76	5.15
BPR3	43344274	6501641100	43344128	6427094724	0.9829	0.9507	0.4383	43367326	41238520	95.09	47.78	47.31	4.91
BPS1	43374448	6506167200	43374376	6439335298	0.984	0.954	0.4364	43385728	41183126	94.93	48	46.93	5.07
BPS2	43365748	6504862200	43365718	6412232616	0.985	0.9565	0.433	43393888	39213184	90.36	45.51	44.85	9.64
BPS3	43333786	6500067900	43333742	6435687600	0.9843	0.9545	0.4396	43344128	40960182	94.5	47.37	47.13	5.5
