# Supplementary material for: Multi-omics integration reveals organ-specific biosynthesis of flavonoids and terpenoids in the medicinal plant Bidens alba
Source: Front Plant Sci. 2025 Oct 6;16:1675432. doi: 10.3389/fpls.2025.1675432 (PMC12536714; doi:10.3389/fpls.2025.1675432)
Supplement: Supplementary file 5 [file Table5.xls]

## Sheet: Flavonoid
Supplementary Table 5. Related differential metabolites and genes involved in flavonoids and terpenoids biosynthetic pathways, along with their expression levels
Gene short name	Genetic locus of Arabidopsis thaliana	Genetic locus of B. alba
PAL	AT2G37040	g132463,g5028,g95879,g103778,g105310,g108446,g108448,g151124
	AT3G10340
	AT3G53260
	AT5G04230
C4H	AT2G30490	g114718,g1720,g7467,g81841,g162791,g46876,g80512,g92159
4CL	AT1G51680	g124239,g132413,g144071,g144072,g35450,g55703,g127647,g28862
	AT1G65060
	AT3G21230
	AT3G21240
CHI	AT3G55120	g124239,g132413,g144071,g144072,g35450,g55703,g127647,g28862
CHS	AT5G13930	g84231,g29288,g22062,g69836,g72620
F3H	AT3G51240	g156572,g90902
F3'H	AT5G07990	g103160,g103162,g138064
FLS	AT5G08640	g107108,g12113
Metabolite ID	Metabolite neme
Zbsp004450	3'-O-Methyltricetin-7-O-glucoside*
Rdp02611	Herbacetin 3-glucuronide-8-glucoside*
pme3609	Cyanidin
PDP239183	5-Hydroxy-3-(4-hydroxyphenyl)-4-oxo-4H-chromen-8-yl 6-O-(carboxyacetyl)-.beta.-L-galactopyranoside
pmp000191	6''-O-Acetylgenistin
pmp000581	Apigenin-7-O-(6''-acetyl)glucoside
Sadp010439	Apigenin 7-(6''-ethylglucuronide)
Zbrp003982	Sulfurein; Sulfuretin-6-O-glucoside
Lmsp010098	5-Hydroxy-6,7,3',4'-tetramethoxyflavanone*
PDP004086	Isorhamnetin 3-O-beta-D-2'',3'',4''-triacetylglucopyranoside
Wagp009674	3',6'-Dihydroxy-3,4,2',4'-Tetramethoxychalcone*
Lmfn005486	Kaempferol-3-O-sulfonate
PDP002402	5,6,7,2'-Tetrahydroxyflavone 7-glucuronide*
PDP232939	(2s)-2-(2,6-dimethoxyphenyl)-5-hydroxy-7,8-dimethoxy-2,3-dihydro-1-benzopyran-4-one*
Rln002079	C-Glucosyl-6-Luteolin-O-Sulfate*
Lahp004580	rhamnazin-3-O-β-D-apiosyl-(1→2)-O-β-D-glucoside
Lmmp003091	Multinoside A*
PDP150802	quercetin-3''-O-acetyl-3-O-glucuronide
Lagp004545	5,2',5'-Trihydroxy-3,7,4'-trimethoxyflavone-2'-O-β-D-malonylglucoside*
Lmsp004301	3',5,5',7-Tetrahydroxyflavanone-7-O-glucoside*
Lmzp002365	Hesperetin 7-O-glucoside*
PDP002483	Isoetin 7-glucoside
Wasyqn4107	Quercetin-3-O-arabinoglucoside
Wbtp005060	2,3,5-trimethoxy-1-{[(2s,3r,4s,5s,6r)-3,4,5-trihydroxy-6-(hydroxymethyl)oxan-2-yl]oxy}xanthen-9-one*
Zbhp004510	Hesperetin-3'-O-glucoside
MWSHY0067	Rutin*
MWSHY0113	Hyperin*

## Sheet: Terpenoid
Gene short name	Genetic locus of Arabidopsis thaliana	Genetic locus of B. alba
AACT	At5g47720	g129283,g136811,g165948
	At5g48230
CMK	At2g26930	g132065,g45200
DXR	At5g62790	g110267,g112545,g78557
DXS	At4g15560	g115884,g12306,g9135
	AT3G21500
	AT5G11380
FPPS	At4g17190	g111169
	At5g47770
GGPPS	At1g49530	g106969,g137320,g161509,g16824,g51397, g61657,g75595
	At4g36810
	At3g32040
	At4g38460
	At2g18620
	At2g18640
	At2g23800
	At3g14510
	At3g14530
	At3g14550
	At3g20160
	At3g29430
GPPS	At2g34630	g106969,g137320,g161509,g16824,g51397,g61657,g75595
HDR	At4g34350	g154577,g43429,g59766,g84183,g9843
HDS	At5g60600	g140541,g35213,g4285,g5168,g84699,g96014
HMGR	At1g76490	g12215,g1333,g152146,g155802,g161093,g40225,g55883,g64780
	At2g17370
HMGS	At4g11820	g158454,g17250,g27751,g73443
IDI	At3g02780	g160949
	At5g16440
MCT	At2g02500	g100815,g99702
MDS	At1g63970	g115501,g8730
MVD	At3g54250	g4945
	At2g38770
MVK	At5g27450	g161073
PMK	At1g31910	g66090
Metabolite ID	Metabolite neme
HJAP073	3-Hydroxy-7-oxolanosta-8,24-dien-26-al (Lucialdehyde C)
Ylyn012627	salaspermic acid
WapTKC044540	4,9-Cadinadien-15-al
Zmap010726	Balsamiferine E
WapTKC076240	beta-Gurjunene*
WapTKC034596	Amarantholidoside I
WapTKC099406	13-Apo-beta-carotenone*
Sahp005646	Sonnerstigmane A
WapTKC134794	Ishwarol

## Sheet: expression
Gene name	ID	BPF	BPL	BPR	BPS
C4H	g114718	69.9867	18.0067	363.77	155.95
C4H	g1720	12.8433	3.62333	100.367	23.1533
C4H	g7467	22.15	5.35	151.493	37.88
C4H	g81841	10.8233	1.55	2.14	9.75333
C4H	g162791	304.377	36.51	181.22	57.1767
C4H	g46876	143.33	25.0633	42.0567	48.9133
C4H	g80512	173.057	24.3533	217.62	41.4667
C4H	g92159	74.7333	7.10333	11.8333	11.9567
CHS	g84231	59.2633	219.223	6.54333	468.92
CHS	g29288	14.5467	42.0367	1.97667	95.4833
CHS	g22062	0.0433333	2.25667	0.933333	22
CHS	g69836	0.126667	7.58333	0	57.6067
CHS	g72620	0.56	10.2233	1.32333	82.5967
F3H	g156572	9.88	30.7433	0.706667	67.6033
F3H	g90902	33.78	141.993	3.35667	297.22
CHI	g124239	73.05	118.187	12.82	97.1867
CHI	g132413	9.28333	35.1367	0	14.1033
CHI	g144071	50.4067	97.6933	23.0633	183.817
CHI	g144072	0.636667	1.48667	3.25	13.96
CHI	g35450	12.6367	20.9467	14.7567	41.7633
CHI	g55703	15.9967	0.19	140.73	0.106667
CHI	g127647	31.71	164.703	16.5167	207.223
CHI	g28862	4.29	12.7833	0.96	20.0133
FLS	g107108	8.53	62.1	0.63	99.6333
FLS	g12113	12.53	122.5	5.22	181.687
F3'H	g103160	8.15	3.35333	0.0933333	47.4333
F3'H	g103162	7.13667	74.5967	1.61333	78.02
F3'H	g138064	1.75667	10.5167	1.37667	11.87
4CL	g42674	25.6133	4.24333	9.66333	2.71
4CL	g99253	20.64	19.99	88.7267	67.4267
4CL	g152855	17.4933	20.6333	45.28	57.1533
4CL	g148219	75.4533	57.3967	13.99	37.63
4CL	g21676	42.7467	77.1667	22.39	77.58
4CL	g21677	20.44	30.0567	81.4133	18.2867
4CL	g55445	26.6533	24.0233	3.1	14.0767
4CL	g73025	4.99333	6.53667	16.85	3.85667
PAL	g132463	32.02	0.96	12.75	75.62
PAL	g5028	48.2733	33.0533	23.5533	68.8333
PAL	g95879	9.14	5.67667	10.91	15.5333
PAL	g103778	77.34	15.63	161.737	42.5767
PAL	g105310	38.2533	14.4267	44	27.1067
PAL	g108446	4.99333	3.35333	1.2	19.8933
PAL	g108448	21.4133	20.6533	0.816667	54.1033
PAL	g151124	6.30333	19.8567	64.41	33.6533
PAL	g155525	14.3567	53.4767	14.9333	95.02
PAL	g31910	22.1967	13.44	2.22667	16.2567
PAL	g35079	3.85	10.8767	12.3533	21.68
PAL	g53439	442.257	112.713	307.49	366.91
PAL	g62015	61.79	9.35333	245.8	29.0333
PAL	g105309	28.88	18.3533	13.0933	50.0567
AACT	g129283	0.81	0	9.49667	0
AACT	g136811	24.2067	16.4133	35.4233	14.7267
AACT	g165948	31.9767	15.44	16.0367	12.3467
DXR	g110267	13.92	37.9	5.26333	25.5533
DXR	g112545	4.87667	10.84	0.113333	7.69333
DXR	g78557	46.6767	72.5267	16.0567	40.1567
DXS	g115884	10.8433	13.09	5.02667	11
DXS	g12306	73.0333	0.693333	14.2067	8.51
DXS	g9135	10.03	17.3967	3.88333	16.4567
FPPS	g111169	15	20.7333	0.87	18.1667
GGPPS	g106969	42.1033	33.54	2.79	26.6533
GGPPS	g137320	24.71	92.0733	9.01333	47.7567
GGPPS	g161509	10.8933	0	6.18	0
GGPPS	g16824	24.6733	24.21	3.5	14.27
GGPPS	g51397	53.3667	0.0566667	0.41	0
GGPPS	g61657	14.18	0.04	0.376667	0.0233333
GGPPS	g75595	23.9633	22.36	1.94333	11.6933
GPPS	g13574	12.0033	93.85	0.356667	28.53
GPPS	g18583	15.16	209.097	3.94	65.4633
GPPS	g82964	40.4533	412.487	4.02333	124.637
HDR	g154577	123.363	102.6	51.0167	47.19
HDR	g43429	176.207	187.783	19.72	102.783
HDR	g59766	14.1533	54.9033	4.75333	19.9433
HDR	g84183	15.34	86.9433	6.17	31.04
HDR	g9843	12.9533	12.0133	2.83	4.11333
HDS	g140541	42.79	46.6733	9.89	24.7433
HDS	g35213	46.16	40.3933	13.3167	23.2367
HDS	g4285	24.0533	21.8067	9.73333	14.72
HDS	g5168	29.13	22.4033	7.41	15.4167
HDS	g84699	39.76	43.0667	8.65333	37.3833
HDS	g96014	7.66667	11.4733	3.65333	6.47333
HMGR	g12215	31.78	1.32667	1.93667	0.413333
HMGR	g1333	4.79333	10.2	1.19	4.67
HMGR	g152146	36.9667	0.606667	1.35	0.623333
HMGR	g155802	4.89	0	13.7767	0
HMGR	g161093	53.7367	1.09333	9.87667	1.18333
HMGR	g40225	88.61	15.4133	28.9167	47.5867
HMGR	g55883	63.77	4.79333	8.44	19.0067
HMGR	g64780	0	0	15.7633	0
HMGS	g158454	7.31667	9.99	0.716667	18.68
HMGS	g17250	5.82667	9.26333	3.28667	7.93333
HMGS	g27751	3.05667	2.27667	1.79	10.1967
HMGS	g73443	0	0	21.46	0.146667
IDI	g160949	21.85	18.1333	40.19	16.5367
MCT	g100815	14.0733	38.6667	6.24333	22.2033
MCT	g99702	18.4367	62.6067	10.7367	33.0767
MDS	g115501	10.1	45.4	4.05667	17.8233
MDS	g8730	9.32	44.7	8.45	16.9533
MVD	g4945	22.4866666666667	7.43333	11.62	10.8733
MVK	g161073	3.58	1.81333	8.01333	1.97667
PMK	g66090	6.34333	6.87667	13.0933	9.00333
CMK	g132065	6.29667	15.3233	9.7	8.61667
CMK	g45200	19.4933	50.2367	21.0433	30.2667
