# Supplementary material for: Multi-omics integration reveals organ-specific biosynthesis of flavonoids and terpenoids in the medicinal plant Bidens alba
Source: Front Plant Sci. 2025 Oct 6;16:1675432. doi: 10.3389/fpls.2025.1675432 (PMC12536714; doi:10.3389/fpls.2025.1675432)
Supplement: Supplementary file 6 [file Table6.xls]

## Sheet: Flavonoid
Supplementary Table 6. Sequences of transcription factors
Gene name	Gene id	DOI	Seq
AtMYB12	AT2G47460	10.1007/s00438-016-1203-2	MGRAPCCEKVGIKRGRWTAEEDQILSNYIQSNGEGSWRSLPKNAGLKRCGKSCRLRWINYLRSDLKRGNI TPEEEELVVKLHSTLGNRWSLIAGHLPGRTDNEIKNYWNSHLSRKLHNFIRKPSISQDVSAVIMTNASSA PPPPQAKRRLGRTSRSAMKPKIHRTKTRKTKKTSAPPEPNADVAGADKEALMVESSGAEAELGRPCDYYG DDCNKNLMSINGDNGVLTFDDDIIDLLLDESDPGHLYTNTTCGGDGELHNIRDSEGARGFSDTWNQGNLD CLLQSCPSVESFLNYDHQVNDASTDEFIDWDCVWQEGSDNNLWHEKENPDSMVSWLLDGDDEATIGNSNC ENFGEPLDHDDESALVAWLLS
MdMYB28	ATY37586.1	10.1016/j.plantsci.2020.110747	MRKPCCDKQDTNKGAWSKQEDLKLIEYIRKNGEGCWRTLPQAAGLLRCGKSCRLRWINYLRPDLKRGNFA EDEEDLIIKLHALLGNRWSLIAGRLPGRTDNEVKNYWNSHLRRKLMNMGIDPNNHRPNNVNLPRLHHQNS QTVSSTATLSEALKNPTNYQQQARSGGNNNCDHESDGTSCLEDDSCGRLPDLNLDLTITAPWSNPVPDNL KEEQNFESKVSKKSSEFASSTILPLFR
MdMYB11	NP_001280958.1	10.1093/pcp/pcu205	MGRSPCCSKDEGLNRGAWTAMEDKVLTEYIGNHGEGKWRNLPKRAGLKRCGKSCRLRWLNYLRPDIKRGN ITRDEEELIIRLHKLLGNRWSLIAGRLPGRTDNEIKNYWNTTIGKRIQVEGRSCSDGNRRPTQEKPKPTL SPKPSTNISCTKVVRTKASRCTKVVLPHESQKFGYSTEQVVNAAPTLDQAVNNPMVGIDDPLLPMSFLDD ENNNSCEFLVDFKMDENFLSDFLNVDFSVLYNNEGAGKAAAAATTEDTSNKLHGPDLRSSKAPIIESELD CWLVDN
SlMYB12	NP_001234401.1	10.1104/pp.109.147322	MGRTPCCEKVGIKRGRWTAEEDQILTNYIISNGEGSWRSLPKNAGLLRCGKSCRLRWINYLRSDLKRGNI TSQEEDIIIKLHATLGNRWSLIAEHLSGRTDNEIKNYWNSHLSRKVDSLRIPSDEKLPKAVVDLAKKGIP KPIKKSSISRPKNKKSNLLEKEALCCTNMPACDSAMELMQEDLAKIEVPNSWAGPIEAKGSLSSDSDIEW PRLEEIMPDVVIDDEDKNTNFILNCFREEVTSNNVGNSYSCIEEGNKKISSDDEKIKLLMDWQDNDELVW PTLPWELETDIVPSWPQWDDTDTNLLQNCTNDNNNYEEATTMEINNQNHSTIVSWLLS
VvbHLH1	XP_002270239.2	10.1007/s11240-016-0953-1	MDTEPQNQGVPENLRNQLALAVRNIQWSYAIFWSISTRQPGVLEWGDGYYNGDIKTRKTVQAVEFNADQM GLQRSEQLRELYESLSIGESNPQPRRHSAALSPEDLTDAEWYYLVCMSFVFDIGQGLPGRTLASGQPIWL CNAPYAESKVFSRSLLAKSASIQTVVCFPYLGGVIELGATEMVLEDPSLIQHIKTSFLEIPYPMLSRISN SRKIREDKDPASAELDHNFLDTNLNPAVLEVGSPNNSSDGFELNQLGEESIMVDCLNGGGASQVQSWQLL EDEFSNCVHNSMNSSDCISQTIMNPEKVVPISKGEKVNDHCLVDLQECNNTKLTSLDLRDDLHYQCILSS LLSSNQLILGPCFRNSNKESSFVSWKKRGLMGTQKLNTGTQQKL…
AtTT8	AEE82802.1	10.1111/nph.12142	MDESSIIPAEKVAGAEKKELQGLLKTAVQSVDWTYSVFWQFCPQQRVLVWGNGYYNGAIKTRKTTQPAEV TAEEAALERSQQLRELYETLLAGESTSEARACTALSPEDLTETEWFYLMCVSFSFPPPSGMPGKAYARRK HVWLSGANEVDSKTFSRAILAKSAKIQTVVCIPMLDGVVELGTTKKVREDVEFVELTKSFFYDHCKTNPK PALSEHSTYEVHEEAEDEEEVEEEMTMSEEMRLGSPDDEDVSNQNLHSDLHIESTHTLDTHMDMMNLMEE GGNYSQTVTTLLMSHPTSLLSDSVSTSSYIQSSFATWRVENGKEHQQVKTAPSSQWVLKQMIFRVPFLHD NTKDKRLPREDLSHVVAERRRREKLNEKFITLRSMVPFVTKMDK…
AtMYC1	Q8W2F1.1	10.1007/BF00019112	MSLTMADGVEAAAGRSKRQNSLLRKQLALAVRSVQWSYAIFWSSSLTQPGVLEWGEGCYNGDMKKRKKSY ESHYKYGLQKSKELRKLYLSMLEGDSGTTVSTTHDNLNDDDDNCHSTSMMLSPDDLSDEEWYYLVSMSYV FSPSQCLPGRASATGETIWLCNAQYAENKLFSRSLLARSASIQTVVCFPYLGGVIELGVTELISEDHNLL RNIKSCLMEISAHQDNDDEKKMEIKISEEKHQLPLGISDEDLHYKRTISTVLNYSADRSGKNDKNIRHRQ PNIVTSEPGSSFLRWKQCEQQVSGFVQKKKSQNVLRKILHDVPLMHTKRMFPSQNSGLNQDDPSDRRKEN EKFSVLRTMVPTVNEVDKESILNNTIKYLQELEARVEELESCMG…

## Sheet: Terpenoid
Gene name	Gene id	DOI	Seq
ZmTPS1	Q84ZW8.2	10.1104/pp.15.01727	MAMPVKLTPASLSLKAVCCRFSSGGHALRFGSSLPCWRRTPTQRSTSSSTTRPAAEVSSGKSKQHDQEAS EATIRQQLQLVDVLENMGISRHFAAEIKCILDRTYRSWLQRHEEIMLDTMTCAMAFRILRLNGYNVSSDE LYHVVEASGLHNSLGGYLNDTRTLLELHKASTVSISEDESILDSIGSRSRTLLREQLESGGALRKPSLFK EVEHALDGPFYTTLDRLHHRWNIENFNIIEQHMLETPYLSNQHTSRDILALSIRDFSSSQFTYQQELQHL ESWVKECRLDQLQFARQKLAYFYLSAAGTMFSPELSDARTLWAKNGVLTTIVDDFFDVAGSKEELENLVM LVEMWDEHHKVEFYSEQVEIIFSSIYDSVNQLGEKASLVQDRSI…
OsKSL4	Q0JEZ8.1	10.3390/ijms25105513	MASPMEAVARSSLVLAPRRRRALGLLPAAAAAAPFVLDCRRRHNGGMRRPHVSFACSAELDTGRRQLPST GTRAVMSSCPGYVEGRMVGENTSQINMGWEARILRHLENPEFLPSSYDIAWVAMVPLPGTDHLQAPCFPE CVEWILQNQHSNGSWGVNEFDSSASKDILLSTLACIIALEKWNVGSEQIRRGLHFIAKNFSIVIDDQIAA PIGFNLTFPAMVNLAIKMGLEFPASEISIDQILHLRDMELKRLAGDESLGKEAYFAYIAEGLEESMVDWS EVMKFQGKNGSLFNSPAATAAALVHRYDDKALGYLYSVVNKFGGEVPTVYPLNIFSQLSMVDTLVNIGIS RHFSSDIKRILDKTYILWSQRDEEVMLDLPTCAMAFRLLRMNGY…
MtTPS1	AAV36464.1	10.1002/arch.20037	MSVSVTSSLVAPTPNANSDFSRRSANYHPNIWGDLFIQYVLEPMEFDEIMKQIIMLKEKVRQMLVPNVNV TNPSREANLIDSIQRLGLYHHFEQEIGELLRHIDNNHVENGTITLNEDLHSIALVFRLLRQQGYHILPDV FKKFKNEQGNFKETLVGDVEGMLSLYEATHMRIHGEEILDDALSFTSLHLEMMTTQLSPSVATKINHSLK RPLFKNLPRLVARHYISTYEEDPSHDATLLLLAKLDFNLLQKQHQKEVGDISKWWKDLDFATKLPFARNR IVEAYFWILGVYFEPQYSFGRRIMTKVISLASVIDDIYDVYGTIEELQLFTQAIERWDISCMDFLPQYMK FCYKAVLDVYEEMEQEMVKEGRAFCVFYAKNEMKRLVQAYFTEA…
NbTPS1	AHM10157.1	10.1016/j.stress.2025.100862	MASAAVANYEEEIVRPVADFSPSLWGDQFLSFSIDNQVAQMYAQEIEALKEQTRSMLLATGRKLADTLNL IDIIERLGISYHFEKEIDDLLDHIFNQNSNFDDFTTSALQFRLLRQHGFNISPEIFSKFQDENGKFKESL ASDVLGLLNLYEASHVRTHADDILEDARAFSTIHLESATPHLNSPLKEQVTHALEQCLHKGVPRVETRFF ISSIYEKEKSMNNMLLRFAKLDFNLLQMLHKQELAEVSRWWKGLDFVTTLSYARDRVVECYFWALGVYFE PQYSQARVMLVKTISMISIVDDTFDAYGTVKELEAYTNAIQRWHIKEIDRLPDYMKISYKAILDLYNDYE KELSSAGRSHIVSHAIQRMKEVVRNYNVESTWFIEGYKPPVSEY…
SmKSL1	C8XPS0.1	10.1007/s11738-017-2563-x	MSLAFNPAATAFSGNGARSRRENFPVKHVTVRGFPMITNKSSFAVKCNLTTTDLMGKIAEKFKGEDSNFP AAAAVQPAADMPSNLCIIDTLQRLGVDRYFRSEIDTILEDTYRLWQRKERAIFSDTAIHAMAFRLLRVKG YEVSSEELAPYADQEHVDLQTIEVATVIELYRAAQERTGEDESSLKKLHAWTTTFLKQKLLTNSIPDKKL HKLVEYYLKNXHGILDRMGVRQNLDLYDISYYRTSKAANRFSNLCSEDFLAFARQDFNICQAQHQKELQQ LQRWYADCKLDTLKYGRDVVRVANFLTSAIIGDPELSDVRIVFAQHIVLVTRIDDFFDHRGSREESYKIL ELIKEWKEKPAAEYGSEEVEILFTAVYNTVNELAERAHVEQGRS…
PtTPS3	AEI52903.1	10.1016/j.phytochem.2011.03.014	MALSCSVSLTAASGWPFPQNRNSERVKPILKEFKPTLPSTQKWSVSQKQTLAFGPTKQYPITINNDDSDT GYAEKLQTFKHILRKEGEEPIQGLAMIDAIQRLSIDYHFQEEIDSILTRQSMLLSTIHSDNNLYEVALRF RLLRQQGYHVSAGVFDNFKDNEGRFKQQLSSDIMGLVSLYEASQLSIRGEDVLDEAGDYSYQLLRSSLTH LDYNQARLVRNSLDHPHHKSLASFTAKYFFNDEPNGWIGELQELAKTEFKRVQSQHQHEIVEIFKWWKDL GLSTELRFARDQPLKWYMWSMSCLTDPSLSEQRIELTKPVSMIYIIDDIFDVHGTLNELVCFTEVINRWD IAAAEQLPDYMKICFKALNNITNEISYKIYKEHGWNPVESLRKA…

## Sheet:  Bidens alba
Gene name	Gene id	Seq
BpMYB1	g35928	MGRAPCCQKVGLRRGRWTAEEDEILSNYIKEHGEGSWRSLPKNAGLLRCGKSCRLRWINY LRSDVKRGNISAEEEDTIIKLQASLGNRWSMIAGHLAGRTDNEIKNYWNSHLSRKVSPSS PTVPSAKKIKKPRKKTAKMSLDTTSNKNPSASGGSSGGALEPITVLPVDEQEEMFNNILN SASSSTNEVEWDWEWDFEGDINSILGLGLGGEEKDDGIMSMSWPWESDHIEQVGVDVEKQ DAMIAWLLS
BpMYB2	g74418	MGRSPCCEKAHTNKGAWTKEEDDRLIAYIRAHGEGCWRSLPKAAGLLRCGKSCRLRWINY LRPDLKRGNFSEEEDELIIKLHSLLGNKWSLIAGRLPGRTDNEIKNYWNTHIRRKLLNRG IDPATHRPITDSDNHQINSIPATASASPPNHNMNSSPDIPITTTISFATTTKNELEDVKI KINHDEYSPGQKMKNTLPENQERCPDLNLELRIGPPHDEPNIISSSYIPQHQQSVEYHHK TLMTGGAIICFACSMGIQNSKECSCTTSLSSNSNGYDFLGLKNVALDYRSLEMK
BpbHLH1	g136574	MDQFLIMSPSDSSSIVAVTDHHQKLQFLLQSQPHHPWAYAIFWKTINHDNGHVALTWADG YFLQTPDDTDWFYAVSLAKTFTLGDGSAPIKSFSSNSIIWLTGANNIMSYECDRAKEAHI HGLETLVYVPSCNGVVEIGSFDLVNEMESDLVHHVQSMFGAGSSSSSSSSHPVTLVTRQD TSKGGLGDLPEDLGEPMSNQQVNKVGKIGRITKPSIPTSNTTCEHSDSDCQLVVTPTKIP EVKKRGKTPLNHVEAERQRREKLNQRFYALRSIVPNVSKMDKASLLGDAVCYINELKEKV EDLESKLEINNHRKLKKVKVEMSKMNAGIVPKPATKIYNIANKKKMTEVDVKMVGEDAMI RVKSESKDWAESKILMDALREMKAKVHHASLSC…
BpTPS1	g154521	MEVKQTAVVRSVTNLHPSIWGDQFLVYDEQEDEAAIEPIIQSLKEEVKEKIQIALNDPSK HTDLLKLVNDIQRLGIGYCFEQEIDLALGHIYTLYGDDWNGGSVSLWFRLLRQQGFNVSC DIFNKYKDNEGTFKESLTSDVNGMLELYEATYMRVRGEAVLDDALLFSKSRLEKITKDPT RWNCSLSLSKHIKEALERPIWKRLPRLDALRYIPFYEQKDSHDESLLRLAKLDFNRLQSL HKRELSQLSKWWKDFEPTKNLHFVRDRLVELYFWVVGVYFEPQYSRSRIFLTKVIKMATV LDDTYDNYATYEELEIFTEAIQRWSLTCIDALPDYMKMIYKMLLDTYGEMEEIMASEGKA YQVDYAKQAMKDLSRNYMKEAKWLNEGYVPTLE…
BpTPS2	g144878	MSFAREASSHIVDHHGMKGIILPQVDANKRMYELKENMRRTLMMTSDPKTTLKLIDTIQR LGVGYCFEEEIKNILENLTLLPDDDLYTVALNFRLRRQDGLHTNPAEVFQNFMDTNRELK ESSSEDIEGLLSLYEASHLGSSGEDVLSHAKEFTTRHLNKTVSQLNPKIHKKVVEGLKLP RHMRMQRLEARRYIEEYGNEDDHNPILLEFAKINYNKVQSVLQMELVEVTRWWEHLGLSS KLGFRDRHIECFLWSVGLLPELSFSDSRIELAKVIAILLVIDDIYDTYGSYDDLVLFTEA IQRWDLEKTAELPEYMKICYEALYNTNSEICDKVLKERGLSVQPFLRKTWIDLSKAYMVE VEWLKRSRIPTLEDYIENGVTTSGTCMAMVHLF…
BpTPS3	g71866	MAAQNTLSAITSFTHKTIPQLLKPGHFHATLAHDHTHTWTVNPSDRLKWCSKRNDSLCKC MSRPPLQCMPEDTVVKHAKLVEGVRELIINTTNDVKFDDLLMVDALERLGLDYLYEYEIN QILERCYLRLINKDSLQQGNLYEVSLCFRILRQKGFRVSADIFEQFKGKNDKFADNHKSD VRGLMELYEASYLCIEGEDILDEAATFSSHMLQKSLNFLDDKEAKMVRYTLENPNRRNFT SFSLLNSPKEFDAKILKELAEVESRMVKSIRRTEINEILRWWDDLGLGQELNLARNQPLK WYIVPMVSLANPTLSQQRIDLTKTVSLIYIIDDIFDIYGSLSELTLLTEAVRMWDIGPVE QLPYYVKSSFKALYDTTNEIARRVYDKHGFNPI…
